# Supplementary material for: Identification ferroptosis-related hub genes and diagnostic model in Alzheimer’s disease
Source: Front Mol Neurosci. 2023 Oct 30;16:1280639. doi: 10.3389/fnmol.2023.1280639 (PMC10642492; doi:10.3389/fnmol.2023.1280639)
Supplement: Supplementary file 2 [file Data_Sheet_1.ZIP]

Archive with 7 entries (7 files):
- data preprocessing.R
- Fig1.R
- Fig2.R
- Fig3.R
- Fig4.R
- Fig5.R
- Fig6.R
