# Supplementary material for: Identification ferroptosis-related hub genes and diagnostic model in Alzheimer’s disease
Source: Front Mol Neurosci. 2023 Oct 30;16:1280639. doi: 10.3389/fnmol.2023.1280639 (PMC10642492; doi:10.3389/fnmol.2023.1280639)
Supplement: Supplementary file 2 [file Data_Sheet_1.ZIP › data preprocessing.R]

## Data download and preprocessing
library(GEOquery)
gset <- getGEO('GSE118553') ## 'GSE132903' 'GSE33000' 'GSE157329'       
gset=gset[[1]]
exprSet=exprs(gset)
phenoDat <- pData(gset) ## Clinical Meta Data

## Platform annotation information
library(AnnoProbe)  
checkGPL("GPL10558") ## 'GSE33000-GPL4372' 'GSE157329-GPL24676'
if(checkGPL("GPL10558") == 'FALSE'){
  pl <- getGEO('GPL10558', destdir=".")
  colnames(Table(gpl))  
  head(Table(gpl)[,]) ## you need to check this , which column do you need
  probe2gene=Table(gpl)[,c(1,16)]
  head(probe2gene)
  ids=probe2gene
}
ids=idmap('GPL10558',type = 'soft') 
exprSet<-filterEM(exprSet,ids)

## Differential Expression Analysis
library(limma)
library(stringr)
data = data.frame(t(exprSet))
gse118553_meta = phenoDat ## 'GSE132903_meta' 'GSE33000_meta' 'GSE157329_meta'
gse118553_meta$group = str_split(gse118553_meta$title,'_',simplify = T)[,1]
phenoDat$group = str_split(phenoDat$`disease state:ch1`,' ',simplify = T)[,2]
data$group = phenoDat$group
design <- model.matrix(~0+factor(data$group))
colnames(design)=levels(factor(data$group))
rownames(design)=rownames(data)
contrast.matrix<-makeContrasts("AD-control", 
                               levels = design)
deg = function(exprSet,design,contrast.matrix){
  ##step1
  fit <- lmFit(exprSet,design)
  fit2 <- contrasts.fit(fit, contrast.matrix) 
  fit2 <- eBayes(fit2)
  tempOutput = topTable(fit2, coef=1, n=Inf)
  nrDEG = na.omit(tempOutput) 
  head(nrDEG)
  return(nrDEG)
}
deg = deg(data,design,contrast.matrix)
deg$symbol = rownames(deg)
deg$Change <- as.factor(ifelse(deg$P.Value < 0.05 & abs(deg$logFC) > 0.263,
                               ifelse(deg$logFC > 0, 'Up', 'Down'),'NOT'))
