# Supplementary material for: Identification ferroptosis-related hub genes and diagnostic model in Alzheimer’s disease
Source: Front Mol Neurosci. 2023 Oct 30;16:1280639. doi: 10.3389/fnmol.2023.1280639 (PMC10642492; doi:10.3389/fnmol.2023.1280639)
Supplement: Supplementary file 2 [file Data_Sheet_1.ZIP › Fig1.R]

## Fig1A
## Heatmap plot
library(pheatmap)
deglist = deg[which(deg$Change != 'Not'),'symbol']
dat = data[deglist,]
pheatmap(dat,show_colnames =T,show_rownames = T,cluster_cols = F,cluster_rows = T,scale = "row",
         color = colorRampPalette(c('navy','white','red'))(50),border_color = "grey",
         cellwidth = 6,cellheight = 6)

## Enrichment analysis
library(clusterProfiler)
up_list = deg[which(deg$Change == "Up"),'symbol']
down_list = deg[which(deg$Change == "Down"),'symbol']
genes1 <- bitr(up_list,fromType = 'SYMBOL',toType = 'ENTREZID',OrgDb = GO_database) ## down_list
ego <- enrichKEGG(gene = genes1$ENTREZID,keyType = "kegg",organism= "human", qvalueCutoff = 0.05, pvalueCutoff=0.05)
go_enrich_df <- data.frame(ego@result)
go_enrich_down = go_enrich_df[which(go_enrich_df$p.adjust < 0.05),]
go_enrich_up = go_enrich_df[which(go_enrich_df$p.adjust < 0.05),]
kegg_list = c("hsa04216","hsa00480","hsa05417","hsa04210","hsa04146")
bub = go_enrich_df[kegg_list,]
library(ggplot2)
library(ggthemes)
ggplot(bub,aes(x = Count,y = Description,color = Description)) +
  geom_point(shape = 16,size = 12) +                    
  labs(x = "-log10 FDR", y = "Pathway")+theme_base()

## Fig1B
data_118553 = data[,ferroptosis_list]
score = data.frame(data_118553)
score$group = data$group
table(score$group)
library(reshape2)
dd=melt(score, id.vars=c("group"))
colnames(dd)=c("state", "gene", "expression")
dd$state <- factor(dd$state,levels = c("Control","AD"))
dd = dd[order(dd$state,decreasing = F),]
dd$expression = as.numeric(dd$expression)
dd$expression = scale(dd$expression)
library(ggpubr)
p=ggplot(dd,aes(gene,expression,fill = state)) + 
  geom_boxplot(outlier.shape = 21,outlier.fill  = 'black',outlier.size = 0.25,color = "black") + 
  labs(x = " ", y = "expression") +
  theme(legend.position = "top") + 
  theme_classic() +
  theme(
    panel.grid.major.x = element_line(size = 1),
    panel.grid.major.y = element_line(size = 1),
    panel.grid.minor.x = element_line(size = 0.8),
    panel.grid.minor.y = element_line(size = 0.8),
    axis.line.x = element_line(colour = 'black', size = 1.5),
    axis.line.y = element_line(colour = 'black', size = 1),
    axis.text.x = element_text(angle = 45, hjust = 1,vjust = 1, colour = "black")) + 
  theme(text = element_text(size=16)) + 
  scale_fill_manual(values= c('#EFC000','#CD534C'))+#,'#0073C2'#EFC000
  stat_compare_means(method = "t.test",aes(group = state,label = ..p.signif..))
p

## Fig1C
library(UpSetR)
VENN.LIST=list(
  GSE118553_driver=deg_118553[which(deg_118553$type == 'driver'),'symbol'],
  GSE118553_suppressor=deg_118553[which(deg_118553$type == 'suppressor'),'symbol'],
  GSE118553_unclassified=deg_118553[which(deg_118553$type == 'unclassified'),'symbol'],
  GSE132903_driver=deg_132903[which(deg_132903$type == 'driver'),'symbol'],
  GSE132903_suppressor=deg_132903[which(deg_132903$type == 'suppressor'),'symbol'],
  GSE132903_unclassified=deg_132903[which(deg_132903$type == 'unclassified'),'symbol']
)
p=upset(fromList(VENN.LIST),order.by = "freq",sets = sets)
p

## Fig1D
library(funkyheatmap)
library(dplyr, warn.conflicts = FALSE)
library(tibble, warn.conflicts = FALSE)
library(tidyverse)
up_iron = data.frame(intersect(deg_118553[which(deg_118553$Change == 'Up'),"symbol"],deg_132903[which(deg_132903$Change == 'Up'),"symbol"]))
colnames(up_iron) = "symbol"
up_iron$type = deg_118553[up_iron$symbol,'type']
down_iron = data.frame(intersect(deg_118553[which(deg_118553$Change == 'Down'),"symbol"],deg_132903[which(deg_132903$Change == 'Down'),"symbol"]))
colnames(down_iron) = "symbol"
down_iron$type = deg_118553[down_iron$symbol,'type']
all_iron = rbind(up_iron,down_iron)
colnames(all_iron)[2] = "id"
colnames(all_iron)[1] = "id"
row_info1 <-
  all_iron %>%
  select(type, id)
row_info1 = row_info1[order(row_info1$group),]
colnames(row_info1)[1] = "group"
colnames(row_info1)
row_groups1 = data.frame(unique(row_info1$group))
colnames(row_groups1) = "group"
row_groups1$Group = toupper(row_groups1$group)

column_info1 = data.frame(colnames(all_iron))
column_info1$geom = c(rep("text",3),"bar","funkyrect","bar","funkyrect")
column_info1$palette[4:5] = "stability"
column_info1$palette[1:3] = "overall"
column_info1$group[4] = column_info1$group[5]
g <- funky_heatmap(
  data = all_iron,
  column_info = column_info1,
  column_groups = column_groups,
  row_info = row_info1,
  row_groups = row_groups1,
  palettes = palettes,
  col_annot_offset = 3.2
)

## Fig1E
library(corrplot)
corbrown = data_gse132903[,all_iron$id]
corbrown1 = data_gse118553[,all_iron$id]
corrplot(corr=cor(corbrown),order = "original",tl.pos = "lowerd",diag = T,addgrid.col = "grey",type = "lower")
corrplot(corr=cor(corbrown1),order = "original",tl.pos = "lowerd",diag = T,addgrid.col = "grey",type = "upper")
