# Supplementary material for: Identification ferroptosis-related hub genes and diagnostic model in Alzheimer’s disease
Source: Front Mol Neurosci. 2023 Oct 30;16:1280639. doi: 10.3389/fnmol.2023.1280639 (PMC10642492; doi:10.3389/fnmol.2023.1280639)
Supplement: Supplementary file 2 [file Data_Sheet_1.ZIP › Fig2.R]

## Fig2A
train = exp_gse118553[,all_iron$id]
train = data.frame(scale(train))
train$Group = ifelse(exp_gse118553$group == "control",0,1)
test = exp_gse132903[,all_iron$id]
test = data.frame(scale(test))
test$Group = ifelse(exp_gse132903$group == "ND",0,1)
library(dplyr)
library(randomForest)
library(pROC)
dat = train
set.seed(120)
rf_train<-randomForest(as.factor(dat$Group)~.,data=dat,mtry=5,ntree=1500)
plot(rf_train)

## Fig2B
## Random forest model construction
imp_train = randomForest(as.factor(dat$Group)~.,data = dat,mtry = 5,ntree = 1000,importance = TRUE,proximity = TRUE)
## Output the variable importance
importance <- data.frame(importance(imp_train))
varImpPlot(df_train, main = "variable importance")
bar_import$MeanDecreaseGini = importance$MeanDecreaseGini
bar_import$symbol = rownames(importance)
library(ggpubr)
library(ggthemes)
ggbarplot(bar_import, x="symbol", y="MeanDecreaseGini", fill = "red",
          sort.val = "asc", sort.by.groups = FALSE,
          rotate=TRUE, ggtheme = theme_par())

## Fig2C
library(caret)
set.seed(688)
k = 5
folds = createFolds(rownames(train),k = 5)
ad_test <- data.frame()
ad_train = train[-folds[[3]],top5]
ad_train$Group = train[rownames(ad_train),'Group']
ad_test = train[folds[[3]],top5]
ad_test$Group = train[rownames(ad_test),'Group']
pre_train = randomForest(as.factor(ad_train$Group)~.,data = ad_train,mtry = 5,ntree = 1000,importance = TRUE,proximity = TRUE)
plant_predict <- predict(pre_train, ad_test)
temp <- data.frame(cbind(subset(ad_test,select = Group), plant_predict))
temp = data.frame(apply(temp,2,as.numeric))
modelroc <- roc(temp$Group, temp$plant_predict)
plot(modelroc, print.auc=TRUE, auc.polygon=TRUE,
     grid=c(0.1, 0.2),grid.col=c("green", "red"), 
     max.auc.polygon=TRUE,auc.polygon.col="skyblue",
     print.thres=TRUE,main='AUC value')
cmat <- confusionMatrix(
  factor(temp$Group),
  factor(temp$plant_predict))  
fourfoldplot(cmat$table, color = c("cyan", "pink"),
             conf.level = 0, margin = 1, main = "Confusion Matrix")

## Fig2D
plant_predict <- predict(pre_train, test)
temp <- data.frame(cbind(subset(test,select = Group), plant_predict))
temp = data.frame(apply(temp,2,as.numeric))
modelroc <- roc(temp$Group, temp$plant_predict)
plot(modelroc, print.auc=TRUE, auc.polygon=TRUE,
     grid=c(0.1, 0.2),grid.col=c("green", "red"), 
     max.auc.polygon=TRUE,auc.polygon.col="skyblue",
     print.thres=TRUE,main='AUC value')
cmat <- confusionMatrix(
  factor(temp$Group),
  factor(temp$plant_predict))  
fourfoldplot(cmat$table, color = c("cyan", "pink"),
             conf.level = 0, margin = 1, main = "Confusion Matrix")

## Fig2E
## model test CON-AsymAD AsymAD-AD
library(randomForest)
library(pROC)
dat1 = gse118553[all_iron$id,]
dat1 = data.frame(t(dat1))
dat1$group = gse118553_meta$`disease state:ch1`
dat11 = dat1[which(dat1$group != "control"),] # AsymAD AD
dat11 = data.frame(scale(dat11[,1:18]))
dat11$group = dat1[rownames(dat11),'group']
dat11$Group = ifelse(dat11$group == "AsymAD",0,1) # control 
dat11$group = NULL
plant_predict <- predict(pre_train, dat11)
temp <- data.frame(cbind(subset(dat11,select = Group), plant_predict))
temp = data.frame(apply(temp,2,as.numeric))
modelroc <- roc(temp$Group, temp$plant_predict)
plot(modelroc, print.auc=TRUE, auc.polygon=TRUE,
     grid=c(0.1, 0.2),grid.col=c("green", "red"), 
     max.auc.polygon=TRUE,auc.polygon.col="skyblue",
     print.thres=TRUE,main='AUC value')
library(pROC)
roc1 = modelroc #AUC 0.689
roc2 = modelroc #AUC 0.705
roc3 = modelroc #AUC 0.824
plot(roc1,col="green",legacy.axes=T)
plot(roc2, add=TRUE, col="blue")
plot(roc3, add=TRUE, col="red")
legend("bottomright", legend=c("control-AsymAD AUC:0.689","AsymAD-AD AUC:0.705","control-AD AUC:0.824"),col=c("green","blue","red"),lty=1)
modelroc$thresholds[which.max(modelroc$sensitivities + modelroc$specificities - 1)]

## Fig2F
data_118553 = data[,ferroptosis_list]
score = data.frame(data_118553)
score$group = data$group
table(score$group)
library(reshape2)
dd=melt(score, id.vars=c("group"))
colnames(dd)=c("state", "gene", "expression")
dd$state <- factor(dd$state,levels = c("Control","AsymAD","AD"))
dd = dd[order(dd$state,decreasing = F),]
dd$expression = as.numeric(dd$expression)
dd$expression = scale(dd$expression)
library(ggpubr)
p=ggplot(dd,aes(gene,expression,fill = state)) + 
  geom_boxplot(outlier.shape = 21,outlier.fill  = 'black',outlier.size = 0.25,color = "black") + 
  labs(x = " ", y = "expression") +
  theme(legend.position = "top") + 
  theme_classic() +
  theme(
    panel.grid.major.x = element_line(size = 1),
    panel.grid.major.y = element_line(size = 1),
    panel.grid.minor.x = element_line(size = 0.8),
    panel.grid.minor.y = element_line(size = 0.8),
    axis.line.x = element_line(colour = 'black', size = 1.5),
    axis.line.y = element_line(colour = 'black', size = 1),
    axis.text.x = element_text(angle = 45, hjust = 1,vjust = 1, colour = "black")) + 
  theme(text = element_text(size=16)) + 
  scale_fill_manual(values= c('#EFC000','#CD534C'))+
  stat_compare_means(method = "t.test",aes(group = state,label = ..p.signif..))
p
