# Supplementary material for: Identification ferroptosis-related hub genes and diagnostic model in Alzheimer’s disease
Source: Front Mol Neurosci. 2023 Oct 30;16:1280639. doi: 10.3389/fnmol.2023.1280639 (PMC10642492; doi:10.3389/fnmol.2023.1280639)
Supplement: Supplementary file 2 [file Data_Sheet_1.ZIP › Fig3.R]

## Fig3A 3B
library(ggpubr)
ac$age = gse118553_meta[rownames(ac),"age:ch1"]
ac$gender = gse118553_meta[rownames(ac),"gender:ch1"]
ggbarstats(ac, gender,dat.group, palette = 'Set2') + theme_bw()
my_comparisons = list(c("AD", "AsymAD"),c("AD","control"),c("AsymAD","control"))
ggviolin(ac, x="dat.group", y="age", fill = "dat.group",
         palette = c("#00AFBB", "#E7B800", "#FC4E07"),
         add = 'mean',add.params = list(fill="#F0F8FF"),width = 0.5)+
  stat_compare_means(comparisons = my_comparisons, label = "p.signif",method = 'wilcox.test')+
  stat_compare_means(label.y = 140)+theme_bw()
ggbarstats(ac, gender,dat.group, palette = 'Set2') + theme_bw()

## Fig3C
dat = data.frame(t(gse118553))
dat$group = gse118553_meta$`disease state:ch1`
dat = dat[order(dat$group,decreasing = T),]
my_comparison = list(c("AD", "AsymAD"),c("AD","control"),c("AsymAD","control"))
library(ggpubr)
p <- ggboxplot(dat, x = "group", y = "APP",
               color = "group",palette = "lancet",
               add = "jitter",ylab = "APP abundance",
               bxp.errorbar = T,
               ggtheme = theme_pubr(),outlier.shape = NA)
p+stat_compare_means(comparisons = my_comparison,label = "p.signif")+stat_compare_means(label.y = 10)

## Fig3D
d='../MsigDB/symbols'
gmts <- list.files(d,pattern = 'all')
gmts
library(GSEABase)
library(msigdbr)
go_list <- getGmt(file.path(d,gmts[5]))
GO_df_all <- msigdbr(species = "Homo sapiens",
                     category = "C5")   
GO_df <- dplyr::select(GO_df_all, gs_name, gene_symbol, gs_exact_source, gs_subcat)
GO_df <- GO_df[GO_df$gs_subcat!="HPO",]
go_list <- split(GO_df$gene_symbol, GO_df$gs_name)
geneset <- go_list
library(GSVA)
GO_database = "org.Hs.eg.db"
genes1 <- bitr(colnames(dat),fromType = 'SYMBOL',toType = 'ENTREZID',OrgDb = GO_database)
dat = dat[,genes1$SYMBOL]
colnames(dat) = genes1$ENTREZID
dat = data.frame(t(dat))
gsva_mat <- gsva(expr=as.matrix(dat), 
                 gset.idx.list=geneset, 
                 verbose=T, 
                 parallel.sz = 8)
gsva_dat = data.frame(t(gsva_mat))
gsva_dat$group = dat1$group
library(tableone)
result <- CreateTableOne(gsva_dat, vars = colnames(gsva_dat), strata = 'group')
result2 <- print(result)
result2 = data.frame(result2)
list = c(
  "GOBP_PYROPTOSIS",
  "GOBP_CELL_DIFFERENTIATION_IN_HINDBRAIN",
  "GOBP_FOREBRAIN_NEURON_FATE_COMMITMENT",
  "GOBP_BRAINSTEM_DEVELOPMENT",
  "GOBP_POSITIVE_REGULATION_OF_RESPONSE_TO_OXIDATIVE_STRESS",
  "GOBP_REGULATION_OF_FOREBRAIN_NEURON_DIFFERENTIATION",
  "GOBP_NEGATIVE_REGULATION_OF_CELL_CYCLE_G1_S_PHASE_TRANSITION",
  "GOBP_T_CELL_APOPTOTIC_PROCESS",
  "GOBP_IMMATURE_B_CELL_DIFFERENTIATION",
  "GOBP_POSITIVE_REGULATION_OF_PROTEIN_DEACETYLATION",
  "GOBP_REGULATION_OF_SKELETAL_MUSCLE_CONTRACTION",
  "GOBP_NEGATIVE_REGULATION_OF_THYMOCYTE_APOPTOTIC_PROCESS",
  "GOBP_COMPLEMENT_RECEPTOR_MEDIATED_SIGNALING_PATHWAY",
  "GOBP_POSITIVE_REGULATION_OF_TRANSMISSION_OF_NERVE_IMPULSE",
  "GOBP_TRANSMISSION_OF_NERVE_IMPULSE",
  "GOBP_POTASSIUM_ION_IMPORT_ACROSS_PLASMA_MEMBRANE",
  "GOBP_NEGATIVE_REGULATION_OF_LYMPHOCYTE_APOPTOTIC_PROCESS",
  "GOMF_NF_KAPPAB_BINDING",
  "GOMF_DNA_POLYMERASE_ACTIVITY",
  "GOMF_COMPLEMENT_BINDING",
  "GOMF_TRANSMITTER_GATED_CHANNEL_ACTIVITY",
  "GOCC_NEURON_TO_NEURON_SYNAPSE",
  "GOCC_NEURON_PROJECTION_MEMBRANE",
  "GOCC_NEUROTRANSMITTER_RECEPTOR_COMPLEX",
  "GOCC_NUCLEAR_PORE_CENTRAL_TRANSPORT_CHANNEL"
)
gsva_118553 = data.frame(gsva_dat)
gsva1 = gsva_118553[list,]
gsva1 = gsva1[rownames(ac),]
gsva1 = data.frame(t(gsva1))
colname = c("control","AsymAD","AD")
library(pheatmap)
pheatmap(gsva1[,colname],show_colnames =F,show_rownames = T,cluster_cols = F,cluster_rows = T,scale = "row",
         color = colorRampPalette(c('navy','white','red'))(50),border_color = "grey",cellwidth = 12,cellheight = 12)

## Fig3E,3F,3G
library(clusterProfiler)
genes1$logFC = deglist[genes1$SYMBOL,"log2fc"]
genes2 <- bitr(deglist$symbol,fromType = 'SYMBOL',toType = 'ENTREZID',OrgDb = GO_database)
rownames(genes2) = genes2$SYMBOL
gsel = deglist[genes2$SYMBOL,]
gsel = gsel[order(gsel$logFC,decreasing = T),]
gse = gsel$logFC
names(gse) = genes2[gsel$symbol,1]
head(gse)
gseaplot(Go_gseresult,1,pvalue_table = TRUE)
Go_gseresult <- gseGO(gse, 'org.Hs.eg.db', keyType = "SYMBOL", ont="all",pvalueCutoff=0.05)
library(GseaVis)
library(enrichplot)
gseaplot2(Go_gseresult, title = res$Description[70], geneSetID = 70,pvalue_table = T)
which(go_enrich_df$Description %in% y)
y = c("neurotransmitter secretion","learning or memory","response to iron ion")
ego <- enrichGO( genes2$ENTREZID,
                 OrgDb=GO_database,
                 pvalueCutoff = 0.05,
                 ont = "BP",
                 readable=TRUE )
go_enrich_df <- data.frame(ego@result)

## Fig3H
cnetplot(Go_gseresult, 
         showCategory = y,
         node_label = "all",
         colorEdge = TRUE)
