# Supplementary material for: Identification ferroptosis-related hub genes and diagnostic model in Alzheimer’s disease
Source: Front Mol Neurosci. 2023 Oct 30;16:1280639. doi: 10.3389/fnmol.2023.1280639 (PMC10642492; doi:10.3389/fnmol.2023.1280639)
Supplement: Supplementary file 2 [file Data_Sheet_1.ZIP › Fig4.R]

## Fig4B
library(limma)
data = data.frame(t(gse118553))
data = data[rownames(gse118553_meta),]
library(stringr)
data$group = gse118553_meta$`tissue:ch1`
data$state = gse118553_meta$`disease state:ch1`
table(data$group)
table(data$state)
dat = data
dat = data[which(data$state != 'control'),]
dat$group = NULL
table(dat$state)
design <- model.matrix(~0+factor(dat$state))
colnames(design)=levels(factor(dat$state))
rownames(design)=rownames(dat)
contrast.matrix<-makeContrasts("AD-AsymAD", 
                               levels = design)
contrast.matrix
deg = function(exprSet,design,contrast.matrix){
  ##step1
  fit <- lmFit(exprSet,design)
  fit2 <- contrasts.fit(fit, contrast.matrix) 
  fit2 <- eBayes(fit2)
  tempOutput = topTable(fit2, coef=1, n=Inf)
  nrDEG = na.omit(tempOutput) 
  head(nrDEG)
  return(nrDEG)
}
dat$state = NULL
dat = data.frame(t(dat))
deg = deg(dat,design,contrast.matrix)
deg$symbol = rownames(deg)
table(deg$adj.P.Val < 0.05)
#deg_Frontal_Cortex = deg
#deg_Cerebellum = deg
#deg_Entorhinal_Cortex = deg
deg_Temporal_Cortex = deg
deg$Change <- as.factor(ifelse(deg$adj.P.Val< 0.05 & abs(deg$logFC) > 0,
                               ifelse(deg$logFC > 0, 'Up', 'Down'),'NOT'))
table(deg$Change)
deglist = deg[which(deg$Change != 'NOT'),]
degl = deglist$symbol
table(deg_Cerebellum$adj.P.Val < 0.05)
#Cerebellum = deg_Cerebellum[which(deg_Cerebellum$adj.P.Val < 0.05),]
table(deg_Frontal_Cortex$adj.P.Val < 0.05)
#Frontal_Cortex = deg_Frontal_Cortex[which(deg_Frontal_Cortex$adj.P.Val < 0.05),]
table(deg_Temporal_Cortex$adj.P.Val < 0.05)
#Temporal_Cortex = deg_Temporal_Cortex[which(deg_Temporal_Cortex$adj.P.Val < 0.05),]
table(deg_Entorhinal_Cortex$adj.P.Val < 0.05)
#Entorhinal_Cortex = deg_Entorhinal_Cortex[which(deg_Entorhinal_Cortex$adj.P.Val < 0.05),]
intersect(degl,rownames(Cerebellum)) # 13
intersect(degl,rownames(Frontal_Cortex)) # 62
intersect(degl,rownames(Temporal_Cortex)) # 7839 
intersect(degl,rownames(Entorhinal_Cortex)) # 7123
x = data.frame("name"=c("Cerebellum","Frontal_Cortex","Temporal_Cortex","Entorhinal_Cortex"), "DEG Count" = c(13,62,7839,7132))
ggbarplot(x, x="name", y="DEG Count", fill = "blue",
          sort.val = "desc", sort.by.groups = FALSE,
          rotate=F, ggtheme = theme_classic2())

## Fig4C
library(pheatmap)
ac = data.frame(dat$group)
rownames(ac) = rownames(dat)
ac$symbol = rownames(ac)
mapdat = dat
list = c("CIRBP","ATP6V1G2","BEX1","FBXW7","NGB","RGS4","MUC1","MT1G","SREBF1","AKR1C3","YAP1","PRDX6","RARRES2","CD44","DDIT4","AKR1C2","DUSP1","KLF2")
mapdat = mapdat[list,]
mapdat1 <-na.omit(mapdat)
pheatmap(mapdat1,show_colnames =F,show_rownames = F,cluster_cols = F,cluster_rows = T,scale = "row",
         color = colorRampPalette(c('navy','white','red'))(50),border_color = "grey")

## Fig4D
pca = data.frame(t(gse118553)) 
pca$group = gse118553_meta[rownames(pca),'disease state:ch1']
pca$Group = NULL
library("FactoMineR")
library("factoextra")
library(ggthemes)
pca = data.frame(t(gse118553))
pca$group = gse118553_meta[rownames(pca),'source_name_ch1'] ## AsymAD AD
library("FactoMineR")
library("factoextra")
library(ggthemes)
dat.pca <- PCA(pca[,-ncol(pca)], graph = FALSE)
library(ggord)
library(ggplot2)
p <- ggord(dat.pca,grp_in=pca$group,cols=c("#ff595e","green","#2980b9","brown"),
           axes=c("1","2"),ellipse=T,obslab=FALSE,arrow=0,vec_ext=0,txt=NULL)
p

## Fig4E
pcascore = dat.pca[["var"]][["cos2"]]
pcascore = pcascore[all_iron$id,]
pcascore2 = data.frame(pcascore)
pcascore2$name = rownames(pcascore1)
pcascore2$group = "AsymAD"
pcascore1 = data.frame(pcascore)
pcascore1$name = rownames(pcascore1)
pcascore1$group = "AD"
pcascore = rbind(pcascore1,pcascore2)
library(ggpubr)
ggbarplot(pcascore1, x="name", y="Dim.1", fill = "group",
          sort.val = "desc",
          rotate=F, ggtheme = theme_classic2())+
  theme(axis.text.x = element_text(angle = 45, hjust = 0.5, vjust = 0.5))

## Fig4F
## tissue-specific
## AsymAD
library(limma)
data = data.frame(t(gse118553))
data = data[rownames(gse118553_meta),]
library(stringr)
data$group = gse118553_meta$`tissue:ch1`
data$state = gse118553_meta$`disease state:ch1`
table(data$group)
table(data$state)
dat = data
dat = data[which(data$state == 'AD'),]
dat$state = NULL
table(dat$group)
dat[which(dat$group != 'Temporal_Cortex'),'group'] = 'other'
design <- model.matrix(~0+factor(dat$group))
colnames(design)=levels(factor(dat$group))
rownames(design)=rownames(dat)
contrast.matrix<-makeContrasts("Temporal_Cortex-other", 
                               levels = design)
contrast.matrix
deg = function(exprSet,design,contrast.matrix){
  ##step1
  fit <- lmFit(exprSet,design)
  fit2 <- contrasts.fit(fit, contrast.matrix) 
  fit2 <- eBayes(fit2)
  tempOutput = topTable(fit2, coef=1, n=Inf)
  nrDEG = na.omit(tempOutput) 
  head(nrDEG)
  return(nrDEG)
}
dat$group = NULL
dat = data.frame(t(dat))
deg = deg(dat,design,contrast.matrix)
deg$symbol = rownames(deg)

##
adt = AD_Temporal_Cortex[which(AD_Temporal_Cortex$adj.P.Val< 0.05),]
adt = adt[which(adt$logFC > 0.585),]
amt = Temporal_Cortex[which(Temporal_Cortex$adj.P.Val< 0.05),]
amt = amt[which(amt$logFC > 0.585),]
Temporal_list = intersect(adt$symbol,amt$symbol)
head(Temporal_list)
intersect(Temporal_list,Frontal_list)
intersect()
adf = AD_Frontal_Cortex[which(AD_Frontal_Cortex$adj.P.Val< 0.05),]
adf = adf[which(adf$logFC > 0.585),]
amf = Frontal_Cortex[which(Frontal_Cortex$adj.P.Val< 0.05),]
amf = amf[which(amf$logFC > 0.585),]
Frontal_list = intersect(adf$symbol,amf$symbol)
head(Frontal_list)

ade = AD_Entorhinal_Cortex[which(AD_Entorhinal_Cortex$adj.P.Val< 0.05),]
ade = ade[which(ade$logFC > 0.585),]
ame = Entorhinal_Cortex[which(Entorhinal_Cortex$adj.P.Val< 0.05),]
ame = ame[which(ame$logFC > 0.585),]
Entorhinal_list = intersect(ade$symbol,ame$symbol)
head(Entorhinal_list)

adc = AD_Cerebellum_other[which(AD_Cerebellum_other$adj.P.Val < 0.05),]
adc = adc[which(adc$logFC > 0.585),]
amc = Cerebellum_other[which(Cerebellum_other$adj.P.Val < 0.05),]
amc = amc[which(amc$logFC > 0.585),]
Cerebellum_list = intersect(adc$symbol,amc$symbol)
head(Cerebellum_list)

##
alllist = c(Temporal_list,Frontal_list,Entorhinal_list)
library(clusterProfiler)
genes1 <- bitr(Cerebellum_list,fromType = 'SYMBOL',toType = 'ENTREZID',OrgDb = GO_database)
ego <- enrichGO( genes1$ENTREZID,
                 OrgDb=GO_database,
                 pvalueCutoff = 0.05,
                 ont = "BP",
                 readable=TRUE )
go_enrich_df <- data.frame(ego@result)
go_enrich_TF <- go_enrich_df[which(go_enrich_df$p.adjust < 0.05),]
list = c("GO:0099177","GO:0010976","GO:0030900")
TF = go_enrich_TF[list,]
TF$p.adjust = -log10(TF$p.adjust)

go_enrich_E = go_enrich_df[which(go_enrich_df$p.adjust < 0.05),]
list = c("GO:0048709","GO:0043410","GO:0007272","GO:0002274")
E = go_enrich_E[list,]
E$p.adjust = -log10(E$p.adjust)

go_enrich_C = go_enrich_df[which(go_enrich_df$p.adjust < 0.05),]
list = c("GO:0060078","GO:0060079","GO:0099565","GO:0021537")
C = go_enrich_C[list,]
C$p.adjust = -log10(C$p.adjust)

library(ggpubr)
ggbarplot(C, x="Description", y="p.adjust", fill = "green",
          sort.val = "desc", sort.by.groups = FALSE,
          rotate=T, ggtheme = theme_classic())


## Fig4G 4H
my_comparisons1 = list(c("Cerebellum","Entorhinal_Cortex"),c("Cerebellum","Frontal_Cortex"),c("Cerebellum","Temporal_Cortex"),
                       c("Frontal_Cortex","Entorhinal_Cortex"),c("Entorhinal_Cortex","Temporal_Cortex"),c("Frontal_Cortex","Temporal_Cortex"))
library(ggpubr)
## dat:AsymAD AD
p1 <- ggviolin(dat,x = "group", y =list1, fill = "group",
               combine = T,
               #palette = c("#00AFBB", "#E7B800", "#FC4E07"),##
               ylab="Expression",xlab = NULL,
               add = "boxplot", add.params = list(fill = "white"))
p1
p1+stat_compare_means(method = "t.test",
                      label = "p.signif",
                      comparisons = my_comparisons1)
