# Supplementary material for: Identification ferroptosis-related hub genes and diagnostic model in Alzheimer’s disease
Source: Front Mol Neurosci. 2023 Oct 30;16:1280639. doi: 10.3389/fnmol.2023.1280639 (PMC10642492; doi:10.3389/fnmol.2023.1280639)
Supplement: Supplementary file 2 [file Data_Sheet_1.ZIP › Fig5.R]

## Fig5A
data_33000 = data[,ferroptosis_list]
score = data.frame(data_33000)
score$group = data$group
table(score$group)
library(reshape2)
dd=melt(score, id.vars=c("group"))
colnames(dd)=c("state", "gene", "expression")
dd$state <- factor(dd$state,levels = c("Control","HD","AD"))
dd = dd[order(dd$state,decreasing = F),]
dd$expression = as.numeric(dd$expression)
dd$expression = scale(dd$expression)
library(ggpubr)
p=ggplot(dd,aes(gene,expression,fill = state)) + 
  geom_boxplot(outlier.shape = 21,outlier.fill  = 'black',outlier.size = 0.25,color = "black") + 
  labs(x = " ", y = "expression") +
  theme(legend.position = "top") + 
  theme_classic() +
  theme(
    panel.grid.major.x = element_line(size = 1),
    panel.grid.major.y = element_line(size = 1),
    panel.grid.minor.x = element_line(size = 0.8),
    panel.grid.minor.y = element_line(size = 0.8),
    axis.line.x = element_line(colour = 'black', size = 1.5),
    axis.line.y = element_line(colour = 'black', size = 1),
    axis.text.x = element_text(angle = 45, hjust = 1,vjust = 1, colour = "black")) + 
  theme(text = element_text(size=16)) + 
  scale_fill_manual(values= c('#EFC000','#CD534C'))+#,'#0073C2'#EFC000
  stat_compare_means(method = "t.test",aes(group = state,label = ..p.signif..))
p

## Fig5B
my_comparisons1 = list(c("Control","HD"),c("Control","AD"),c("HD","AD"))
library(ggpubr)
p1 <- ggviolin(data_33000,x = "group", y =list1, fill = "group",
               combine = T,
               ylab="Expression",xlab = NULL,
               add = "boxplot", add.params = list(fill = "white"))
p1
p1+stat_compare_means(method = "t.test",
                      label = "p.signif",
                      comparisons = my_comparisons1)
## Fig5C
ciber = data.frame(CIBERSORTx_Job5_Results)
ciber = ciber[which(ciber$P.value < 0.05),]
ciber$Correlation = NULL
ciber$RMSE = NULL
ciber$P.value = NULL
ciber$group = exp_gse33000[ciber$Mixture,"group"]
ciber$Mixture = NULL
ciber1 = ciber
ciber1 = ciber[which(ciber$group != "Huntington's disease"),]
score = data.frame(ciber1)
score$group = ciber1$group
table(score$group)
library(reshape2)
dd=melt(score, id.vars=c("group"))
colnames(dd)=c("state", "gene", "expression")
dd$state <- factor(dd$state,levels = c("Control","HD","AD"))
dd = dd[order(dd$state,decreasing = F),]
dd$expression = as.numeric(dd$expression)
dd$expression = scale(dd$expression)
library(ggpubr)
p=ggplot(dd,aes(gene,expression,fill = state)) + 
  geom_boxplot(outlier.shape = 21,outlier.fill  = 'black',outlier.size = 0.25,color = "black") + 
  labs(x = " ", y = "expression") +
  theme(legend.position = "top") + 
  theme_classic() +
  theme(
    panel.grid.major.x = element_line(size = 1),
    panel.grid.major.y = element_line(size = 1),
    panel.grid.minor.x = element_line(size = 0.8),
    panel.grid.minor.y = element_line(size = 0.8),
    axis.line.x = element_line(colour = 'black', size = 1.5),
    axis.line.y = element_line(colour = 'black', size = 1),
    axis.text.x = element_text(angle = 45, hjust = 1,vjust = 1, colour = "black")) + 
  theme(text = element_text(size=16)) + 
  scale_fill_manual(values= c('#EFC000','#CD534C'))+#,'#0073C2'#EFC000
  stat_compare_means(method = "t.test",aes(group = state,label = ..p.signif..))
p
## Fig5D
res_cibersort <- ciber
ciber.res <- res_cibersort[,colSums(res_cibersort[,1:22]) > 0]
ciber.res = ciber.res[order(ciber.res$group,decreasing = T),]
mycol <- ggplot2::alpha(rainbow(ncol(ciber.res)), 0.7) 
barplot(as.matrix(t(ciber.res[,1:22])),
        border = NA, 
        names.arg = c(arg), 
        yaxt = "n", 
        ylab = "Relative percentage", 
        col = mycol) 
axis(side = 2, at = c(0,0.2,0.4,0.6,0.8,1), 
     labels = c("0%","20%","40%","60%","80%","100%"))
legend("topleft",
       legend = colnames(ciber.res[,1:22]), 
       xpd = T,
       fill = mycol,
       cex = 0.6, 
       border = NA, 
       y.intersp = 1,
       x.intersp = 0.2,
       bty = "n")

## Fig5E
rownames(ciber) = ciber$Mixture
cor_33 = exp_33000[,rownames(ciber)]
cor_33 = cor_33[all_iron$id,]
cor_33 = data.frame(t(cor_33))
ciber$Mixture = NULL
library(Hmisc)
res2 <- rcorr(as.matrix(cor_33),as.matrix(ciber))
flattenCorrMatrix(res3$r, res3$P)
library(corrplot)
d = data.frame(res2$r)
p = data.frame(res2$P)
r = d[19:40,1:18]
p = p[19:40,1:18]
rp=melt(rp, id.vars=c("group"))
rp$group = rownames(rp)
p$group = rownames(p)
rp1 = melt(p, id.vars=c("group"))
rp$p = rp1$value
colnames(rp) = c("group","gene","cor","pvalue")
rp$state = rep("positive",396)
rp$state = ifelse(rp$cor < 0,"Negtive","Positive")
rp$pvalue = ifelse(rp$pvalue < 0.0001,"<0.0001",ifelse(rp$pvalue<0.001,"<0.001",ifelse(rp$pvalue<0.001,"<0.01",ifelse(rp$pvalue<0.05,"<0.05",">0.05"))))
rp1 = cor1

library(ggplot2)
p = ggplot(rp1,aes(gene,group))+
  geom_point(aes(fill = pvalue,size = abs(cor)),color = "#999999",shape = 21)+
  scale_fill_manual(values = c("#212c5f","#3366b1","#42b0e4","#7bc6ed","#dfe1e0"))+
  geom_point(data = rp1[which(rp1$state == "Positive"),],aes(color = pvalue,size = abs(cor)),shape = 16)+
  scale_color_manual(values = c("#f26666","#f49699","#facccc","#facccc","#d9dbd9"))+
  theme_bw()+
  theme(panel.grid.minor.x = element_blank(),panel.grid.major.x = element_blank(),
        axis.text.x = element_text(angle = 45,hjust = 1),
        legend.margin = margin(20,unit = 'pt'))+
  guides(size = guide_legend(title = "Spearman's P"),
         fill = guide_legend(title = expression("Negetive \ncorrelation \npvalue")),
         col = guide_legend(title = expression("Positive \ncorrelation \npvalue")),)
p
## Fig5F
library(ggpubr)
codat = data.frame(cbind(cor_33,ciber))
codat$Macrophages.M2
p = ggscatterhist(as.data.frame(codat),x = 'AKR1C2', y = 'Macrophages.M2',
                  color = "black", 
                  add = "reg.line",  
                  add.params = list(color = "red", fill = "lightgray"), 
                  conf.int = TRUE, 
                  cor.coef = TRUE, 
                  cor.coeff.args = list(method = "pearson",label.sep = "\n"),
                  margin.params = list(fill ="#00AFBB", color = "black", size = 0.2)
)
