# Supplementary material for: Identification ferroptosis-related hub genes and diagnostic model in Alzheimer’s disease
Source: Front Mol Neurosci. 2023 Oct 30;16:1280639. doi: 10.3389/fnmol.2023.1280639 (PMC10642492; doi:10.3389/fnmol.2023.1280639)
Supplement: Supplementary file 2 [file Data_Sheet_1.ZIP › Fig6.R]

## Fig6
library(ggplot2)
library(ggrepel)
## deg_157329
deg2 = deg_157329
gene = deg2[deg2$P.Value<0.05&abs(deg2$logFC)>0.263,'symbol']
cut_off_pvalue = 0.05
cut_off_logFC = 0.263
table(x$Change)
ggplot(
  deg2, 
  aes(x = deg2$logFC, 
      y = -log10(deg2$P.Value), 
      colour=Change,))+
  geom_point(alpha=0.4, size=3.5) +
  scale_color_manual(values=c("#4393C3","#d2dae2","#D6604D"))+
  geom_label_repel(data = x,
                   aes(x = x$logFC,y = -log10(x$P.Value),label = x$symbol),
                   size = 4.5,
                   color = "black",
                   segment.color = "black", show.legend = FALSE )+
  
  geom_vline(xintercept=c(-0.263,0.263),lty=4,col="black",lwd=0.8) +
  geom_hline(yintercept = -log10(cut_off_pvalue),lty=4,col="black",lwd=0.8) +
  
  
  labs(x="log2(fold change)",
       y="-log10 (p-value)",title = ("Up:19,Down:34"))+
  theme_bw()+
  
  
  theme(plot.title = element_text(hjust = 0.5), 
        legend.position="right", 
        legend.title = element_blank()
  )


pheatmap(data[deg_157329$symbol,],show_colnames =F,show_rownames = F,cluster_cols = F,cluster_rows = T,scale = "row",
         color = colorRampPalette(c('navy','white','red'))(50),border_color = "grey")
