# Supplementary material for: Identification ferroptosis-related hub genes and diagnostic model in Alzheimer’s disease
Source: Front Mol Neurosci. 2023 Oct 30;16:1280639. doi: 10.3389/fnmol.2023.1280639 (PMC10642492; doi:10.3389/fnmol.2023.1280639)
Supplement: Supplementary file 3 [file Table_1.XLSX]

## Sheet: gsva_118553
Table S1-Differential expressed pathways of Control, AsymAD and AD
Description	AD	AsymAD	Control	Pvalue
GOBP_CARDIAC_MUSCLE_CELL_ACTION_POTENTIAL_INVOLVED_IN_CONTRACTION (mean (SD))	-0.02 (0.17)	-0.08 (0.18)	0.03 (0.18)	<0.001
GOBP_CARDIOBLAST_PROLIFERATION (mean (SD))	0.00 (0.27)	0.05 (0.26)	-0.10 (0.29)	<0.001
GOBP_CELLULAR_RESPONSE_TO_UV (mean (SD))	-0.04 (0.11)	-0.03 (0.12)	-0.09 (0.14)	<0.001
GOBP_DNA_DAMAGE_RESPONSE_SIGNAL_TRANSDUCTION_BY_P53_CLASS_MEDIATOR (mean (SD))	-0.03 (0.13)	0.01 (0.14)	-0.07 (0.16)	<0.001
GOBP_DNA_DEPENDENT_DNA_REPLICATION (mean (SD))	-0.02 (0.12)	-0.01 (0.13)	-0.07 (0.14)	<0.001
GOBP_DNA_REPLICATION_INITIATION (mean (SD))	0.02 (0.22)	0.03 (0.23)	-0.08 (0.24)	<0.001
GOBP_DNA_STRAND_ELONGATION (mean (SD))	-0.24 (0.15)	-0.19 (0.15)	-0.27 (0.15)	<0.001
GOBP_EOSINOPHIL_DIFFERENTIATION (mean (SD))	-0.07 (0.37)	0.01 (0.38)	0.12 (0.32)	<0.001
GOBP_HISTONE_MRNA_CATABOLIC_PROCESS (mean (SD))	0.01 (0.29)	0.04 (0.30)	-0.11 (0.28)	<0.001
GOBP_MITOTIC_G1_S_TRANSITION_CHECKPOINT_SIGNALING (mean (SD))	0.01 (0.18)	0.04 (0.20)	-0.07 (0.20)	<0.001
GOBP_NEGATIVE_REGULATION_OF_CELL_CYCLE_G1_S_PHASE_TRANSITION (mean (SD))	-0.03 (0.14)	0.03 (0.15)	-0.05 (0.17)	<0.001
GOBP_NEGATIVE_REGULATION_OF_LYMPHOCYTE_APOPTOTIC_PROCESS (mean (SD))	-0.03 (0.15)	-0.05 (0.16)	-0.11 (0.18)	<0.001
GOBP_NEGATIVE_REGULATION_OF_MITOTIC_CELL_CYCLE (mean (SD))	-0.15 (0.09)	-0.13 (0.09)	-0.18 (0.10)	<0.001
GOBP_NEGATIVE_REGULATION_OF_MITOTIC_CELL_CYCLE_PHASE_TRANSITION (mean (SD))	-0.07 (0.11)	-0.04 (0.11)	-0.11 (0.12)	<0.001
GOBP_NEGATIVE_REGULATION_OF_P38MAPK_CASCADE (mean (SD))	-0.05 (0.33)	0.08 (0.34)	-0.10 (0.40)	<0.001
GOBP_NEGATIVE_REGULATION_OF_PROGRAMMED_NECROTIC_CELL_DEATH (mean (SD))	0.04 (0.22)	0.00 (0.24)	-0.08 (0.25)	<0.001
GOBP_NEGATIVE_REGULATION_OF_REACTIVE_OXYGEN_SPECIES_BIOSYNTHETIC_PROCESS (mean (SD))	-0.13 (0.23)	-0.09 (0.21)	-0.20 (0.18)	<0.001
GOBP_NEGATIVE_REGULATION_OF_T_CELL_APOPTOTIC_PROCESS (mean (SD))	-0.03 (0.19)	-0.03 (0.21)	-0.12 (0.24)	<0.001
GOBP_POSITIVE_REGULATION_OF_INTERFERON_ALPHA_PRODUCTION (mean (SD))	-0.13 (0.19)	-0.03 (0.24)	-0.13 (0.24)	<0.001
GOBP_POSITIVE_REGULATION_OF_MICROTUBULE_NUCLEATION (mean (SD))	-0.46 (0.23)	-0.55 (0.17)	-0.45 (0.24)	<0.001
GOBP_POSITIVE_REGULATION_OF_NATURAL_KILLER_CELL_ACTIVATION (mean (SD))	0.04 (0.20)	0.01 (0.22)	-0.07 (0.20)	<0.001
GOBP_POSITIVE_REGULATION_OF_STRIATED_MUSCLE_CELL_DIFFERENTIATION (mean (SD))	-0.05 (0.13)	-0.09 (0.12)	-0.04 (0.13)	<0.001
GOBP_REGULATION_OF_CELL_CYCLE_G1_S_PHASE_TRANSITION (mean (SD))	-0.08 (0.09)	-0.05 (0.09)	-0.11 (0.11)	<0.001
GOBP_REGULATION_OF_FC_RECEPTOR_MEDIATED_STIMULATORY_SIGNALING_PATHWAY (mean (SD))	-0.06 (0.25)	-0.06 (0.25)	-0.18 (0.25)	<0.001
GOBP_REGULATION_OF_HEART_RATE_BY_CARDIAC_CONDUCTION (mean (SD))	-0.06 (0.16)	-0.11 (0.15)	-0.03 (0.16)	<0.001
GOBP_REGULATION_OF_HEMATOPOIETIC_PROGENITOR_CELL_DIFFERENTIATION (mean (SD))	-0.04 (0.18)	-0.02 (0.20)	-0.12 (0.20)	<0.001
GOBP_REGULATION_OF_LONG_CHAIN_FATTY_ACID_IMPORT_ACROSS_PLASMA_MEMBRANE (mean (SD))	0.04 (0.31)	0.01 (0.31)	-0.12 (0.31)	<0.001
GOBP_REGULATION_OF_LYMPHOCYTE_APOPTOTIC_PROCESS (mean (SD))	-0.08 (0.13)	-0.09 (0.14)	-0.15 (0.16)	<0.001
GOBP_REGULATION_OF_MEMBRANE_REPOLARIZATION (mean (SD))	-0.05 (0.19)	-0.08 (0.18)	0.02 (0.19)	<0.001
GOBP_REGULATION_OF_NECROTIC_CELL_DEATH (mean (SD))	0.01 (0.14)	-0.03 (0.17)	-0.08 (0.17)	<0.001
GOBP_REGULATION_OF_T_CELL_APOPTOTIC_PROCESS (mean (SD))	-0.07 (0.17)	-0.06 (0.17)	-0.15 (0.20)	<0.001
GOBP_RESPONSE_TO_ODORANT (mean (SD))	0.06 (0.35)	-0.02 (0.39)	-0.12 (0.37)	<0.001
GOBP_RESPONSE_TO_RADIATION (mean (SD))	-0.10 (0.07)	-0.09 (0.06)	-0.12 (0.07)	<0.001
GOBP_RESPONSE_TO_UV (mean (SD))	-0.04 (0.09)	-0.03 (0.10)	-0.09 (0.12)	<0.001
GOBP_SA_NODE_CELL_TO_ATRIAL_CARDIAC_MUSCLE_CELL_SIGNALING (mean (SD))	0.01 (0.27)	-0.06 (0.27)	0.09 (0.30)	<0.001
GOBP_TRANSMISSION_OF_NERVE_IMPULSE (mean (SD))	-0.01 (0.17)	-0.06 (0.16)	0.02 (0.17)	<0.001
GOBP_URINARY_BLADDER_SMOOTH_MUSCLE_CONTRACTION (mean (SD))	0.01 (0.32)	-0.07 (0.31)	0.11 (0.34)	<0.001
GOCC_ANCHORED_COMPONENT_OF_PLASMA_MEMBRANE (mean (SD))	0.04 (0.14)	-0.03 (0.13)	-0.01 (0.15)	<0.001
GOCC_DENDRITIC_SPINE_MEMBRANE (mean (SD))	0.04 (0.35)	-0.09 (0.33)	0.09 (0.34)	<0.001
GOCC_DNA_POLYMERASE_COMPLEX (mean (SD))	-0.04 (0.22)	-0.02 (0.24)	-0.14 (0.24)	<0.001
GOCC_ENDOPLASMIC_RETICULUM_PALMITOYLTRANSFERASE_COMPLEX (mean (SD))	0.08 (0.32)	-0.05 (0.32)	-0.05 (0.31)	<0.001
GOCC_MICROVESICLE (mean (SD))	-0.37 (0.23)	-0.45 (0.18)	-0.34 (0.24)	<0.001
GOCC_NODE_OF_RANVIER (mean (SD))	0.00 (0.29)	-0.12 (0.29)	0.00 (0.30)	<0.001
GOCC_NUCLEAR_CHROMOSOME (mean (SD))	-0.08 (0.10)	-0.06 (0.10)	-0.11 (0.11)	<0.001
GOCC_PML_BODY (mean (SD))	-0.14 (0.12)	-0.13 (0.12)	-0.19 (0.13)	<0.001
GOMF_DNA_POLYMERASE_ACTIVITY (mean (SD))	-0.03 (0.18)	-0.01 (0.21)	-0.11 (0.21)	<0.001
GOMF_LYSOPHOSPHATIDIC_ACID_PHOSPHATASE_ACTIVITY (mean (SD))	-0.13 (0.50)	0.10 (0.50)	0.04 (0.52)	<0.001
GOMF_NF_KAPPAB_BINDING (mean (SD))	-0.02 (0.15)	-0.01 (0.16)	-0.09 (0.17)	<0.001
GOMF_POTASSIUM_CHANNEL_INHIBITOR_ACTIVITY (mean (SD))	-0.01 (0.26)	-0.05 (0.25)	0.11 (0.26)	<0.001
GOMF_RNA_POLYMERASE_BINDING (mean (SD))	-0.02 (0.14)	-0.02 (0.14)	-0.08 (0.14)	<0.001
GOMF_THIOL_OXIDASE_ACTIVITY (mean (SD))	0.01 (0.36)	0.06 (0.36)	-0.12 (0.32)	<0.001
GOMF_TOLL_LIKE_RECEPTOR_4_BINDING (mean (SD))	0.06 (0.35)	0.02 (0.35)	-0.14 (0.37)	<0.001
GOMF_U1_SNRNA_BINDING (mean (SD))	-0.05 (0.26)	-0.11 (0.29)	-0.20 (0.29)	<0.001
GOMF_VOLTAGE_GATED_SODIUM_CHANNEL_ACTIVITY (mean (SD))	0.00 (0.26)	-0.11 (0.25)	0.02 (0.25)	<0.001
GOMF_VOLTAGE_GATED_SODIUM_CHANNEL_ACTIVITY_INVOLVED_IN_CARDIAC_MUSCLE_CELL_ACTION_POTENTIAL (mean (SD))	0.04 (0.41)	-0.12 (0.41)	0.11 (0.44)	<0.001
KEGG_GRAFT_VERSUS_HOST_DISEASE (mean (SD))	-0.88 (0.03)	-0.88 (0.03)	-0.89 (0.02)	<0.001
GOBP_ACTION_POTENTIAL (mean (SD))	-0.06 (0.18)	-0.11 (0.18)	-0.02 (0.18)	0.001
GOBP_CARDIAC_MUSCLE_CELL_ACTION_POTENTIAL (mean (SD))	-0.02 (0.19)	-0.08 (0.20)	0.02 (0.20)	0.001
GOBP_CARDIAC_MUSCLE_CELL_MEMBRANE_REPOLARIZATION (mean (SD))	-0.04 (0.19)	-0.08 (0.19)	0.01 (0.18)	0.001
GOBP_CELL_CYCLE_G1_S_PHASE_TRANSITION (mean (SD))	-0.07 (0.09)	-0.04 (0.09)	-0.09 (0.10)	0.001
GOBP_CELL_PROLIFERATION_INVOLVED_IN_HEART_MORPHOGENESIS (mean (SD))	0.02 (0.23)	0.03 (0.24)	-0.08 (0.27)	0.001
GOBP_CELLULAR_RESPONSE_TO_DEXAMETHASONE_STIMULUS (mean (SD))	-0.06 (0.16)	-0.07 (0.16)	-0.13 (0.17)	0.001
GOBP_CELLULAR_RESPONSE_TO_LIGHT_STIMULUS (mean (SD))	-0.06 (0.08)	-0.05 (0.10)	-0.10 (0.11)	0.001
GOBP_COBALAMIN_METABOLIC_PROCESS (mean (SD))	-0.07 (0.25)	-0.04 (0.25)	-0.16 (0.22)	0.001
GOBP_COPI_COATED_VESICLE_BUDDING (mean (SD))	0.01 (0.36)	0.05 (0.34)	-0.12 (0.35)	0.001
GOBP_DEFENSE_RESPONSE_TO_OTHER_ORGANISM (mean (SD))	-0.28 (0.05)	-0.27 (0.06)	-0.29 (0.06)	0.001
GOBP_DNA_DAMAGE_RESPONSE_SIGNAL_TRANSDUCTION_BY_P53_CLASS_MEDIATOR_RESULTING_IN_CELL_CYCLE_ARREST (mean (SD))	0.01 (0.24)	0.05 (0.24)	-0.07 (0.25)	0.001
GOBP_DNA_STRAND_ELONGATION_INVOLVED_IN_DNA_REPLICATION (mean (SD))	-0.02 (0.27)	0.05 (0.29)	-0.08 (0.28)	0.001
GOBP_ESTABLISHMENT_OF_ENDOTHELIAL_INTESTINAL_BARRIER (mean (SD))	-0.04 (0.24)	-0.06 (0.26)	-0.15 (0.24)	0.001
GOBP_FC_RECEPTOR_MEDIATED_STIMULATORY_SIGNALING_PATHWAY (mean (SD))	-0.04 (0.16)	-0.03 (0.18)	-0.11 (0.16)	0.001
GOBP_INNATE_IMMUNE_RESPONSE (mean (SD))	-0.30 (0.05)	-0.29 (0.06)	-0.32 (0.05)	0.001
GOBP_INTRINSIC_APOPTOTIC_SIGNALING_PATHWAY_IN_RESPONSE_TO_DNA_DAMAGE (mean (SD))	-0.11 (0.13)	-0.10 (0.14)	-0.16 (0.16)	0.001
GOBP_MEMBRANE_REPOLARIZATION (mean (SD))	-0.03 (0.19)	-0.07 (0.19)	0.03 (0.19)	0.001
GOBP_METHYLGUANOSINE_CAP_DECAPPING (mean (SD))	-0.12 (0.23)	-0.08 (0.23)	-0.20 (0.23)	0.001
GOBP_MITOTIC_CELL_CYCLE_CHECKPOINT_SIGNALING (mean (SD))	-0.16 (0.10)	-0.15 (0.10)	-0.19 (0.11)	0.001
GOBP_MITOTIC_DNA_INTEGRITY_CHECKPOINT_SIGNALING (mean (SD))	-0.22 (0.10)	-0.20 (0.10)	-0.25 (0.11)	0.001
GOBP_MULTICELLULAR_ORGANISMAL_SIGNALING (mean (SD))	-0.03 (0.16)	-0.07 (0.16)	0.01 (0.16)	0.001
GOBP_NEGATIVE_REGULATION_OF_CELL_CYCLE_PHASE_TRANSITION (mean (SD))	-0.10 (0.09)	-0.08 (0.09)	-0.13 (0.10)	0.001
GOBP_NEGATIVE_REGULATION_OF_DNA_BINDING_TRANSCRIPTION_FACTOR_ACTIVITY (mean (SD))	-0.14 (0.08)	-0.13 (0.09)	-0.17 (0.09)	0.001
GOBP_NEGATIVE_REGULATION_OF_DNA_BIOSYNTHETIC_PROCESS (mean (SD))	-0.05 (0.17)	-0.09 (0.16)	-0.13 (0.16)	0.001
GOBP_NEGATIVE_REGULATION_OF_INFLAMMATORY_RESPONSE_TO_ANTIGENIC_STIMULUS (mean (SD))	0.02 (0.16)	0.00 (0.16)	-0.05 (0.16)	0.001
GOBP_NEGATIVE_REGULATION_OF_NF_KAPPAB_TRANSCRIPTION_FACTOR_ACTIVITY (mean (SD))	-0.22 (0.10)	-0.20 (0.12)	-0.26 (0.11)	0.001
GOBP_POSITIVE_REGULATION_OF_NECROTIC_CELL_DEATH (mean (SD))	-0.02 (0.23)	-0.06 (0.26)	-0.13 (0.23)	0.001
GOBP_POSITIVE_REGULATION_OF_RESPONSE_TO_REACTIVE_OXYGEN_SPECIES (mean (SD))	0.06 (0.31)	0.00 (0.33)	-0.09 (0.33)	0.001
GOBP_POSITIVE_REGULATION_OF_SODIUM_ION_TRANSPORT (mean (SD))	-0.06 (0.19)	-0.12 (0.19)	-0.03 (0.20)	0.001
GOBP_POSITIVE_REGULATION_OF_T_HELPER_2_CELL_CYTOKINE_PRODUCTION (mean (SD))	-0.01 (0.26)	-0.03 (0.27)	0.09 (0.27)	0.001
GOBP_REGULATION_OF_CELL_CYCLE_PHASE_TRANSITION (mean (SD))	-0.10 (0.07)	-0.09 (0.07)	-0.13 (0.08)	0.001
GOBP_REGULATION_OF_IMMUNE_RESPONSE (mean (SD))	-0.26 (0.06)	-0.25 (0.07)	-0.28 (0.06)	0.001
GOBP_REGULATION_OF_MITOTIC_CELL_CYCLE (mean (SD))	-0.11 (0.07)	-0.10 (0.08)	-0.13 (0.08)	0.001
GOBP_REGULATION_OF_MITOTIC_CELL_CYCLE_PHASE_TRANSITION (mean (SD))	-0.08 (0.08)	-0.08 (0.08)	-0.11 (0.08)	0.001
GOBP_REGULATION_OF_POSTSYNAPTIC_MEMBRANE_POTENTIAL (mean (SD))	-0.08 (0.17)	-0.12 (0.17)	-0.03 (0.18)	0.001
GOBP_REGULATION_OF_PROGRAMMED_NECROTIC_CELL_DEATH (mean (SD))	-0.01 (0.20)	-0.03 (0.21)	-0.11 (0.22)	0.001
GOBP_REGULATION_OF_REACTIVE_OXYGEN_SPECIES_BIOSYNTHETIC_PROCESS (mean (SD))	-0.10 (0.16)	-0.07 (0.16)	-0.15 (0.15)	0.001
GOBP_REGULATION_OF_SECONDARY_HEART_FIELD_CARDIOBLAST_PROLIFERATION (mean (SD))	-0.01 (0.29)	0.06 (0.27)	-0.08 (0.31)	0.001
GOBP_REGULATION_OF_THYMOCYTE_APOPTOTIC_PROCESS (mean (SD))	0.04 (0.25)	0.01 (0.26)	-0.09 (0.30)	0.001
GOBP_RESPONSE_TO_CYCLOHEXIMIDE (mean (SD))	-0.01 (0.37)	0.07 (0.37)	-0.11 (0.37)	0.001
GOBP_RNA_DECAPPING (mean (SD))	-0.11 (0.22)	-0.07 (0.22)	-0.17 (0.21)	0.001
GOBP_RRNA_TRANSCRIPTION (mean (SD))	0.00 (0.18)	-0.04 (0.17)	-0.08 (0.17)	0.001
GOBP_SIGNAL_TRANSDUCTION_BY_P53_CLASS_MEDIATOR (mean (SD))	-0.06 (0.09)	-0.05 (0.11)	-0.09 (0.10)	0.001
GOBP_SIGNAL_TRANSDUCTION_IN_RESPONSE_TO_DNA_DAMAGE (mean (SD))	-0.13 (0.09)	-0.12 (0.09)	-0.16 (0.10)	0.001
GOBP_STRESS_INDUCED_PREMATURE_SENESCENCE (mean (SD))	0.04 (0.35)	0.03 (0.33)	-0.11 (0.36)	0.001
GOBP_THYMOCYTE_APOPTOTIC_PROCESS (mean (SD))	0.04 (0.20)	0.00 (0.22)	-0.07 (0.22)	0.001
GOCC_ALPHA_DNA_POLYMERASE_PRIMASE_COMPLEX (mean (SD))	0.01 (0.38)	0.06 (0.38)	-0.12 (0.40)	0.001
GOCC_ANCHORED_COMPONENT_OF_SYNAPTIC_MEMBRANE (mean (SD))	0.06 (0.27)	-0.05 (0.26)	0.04 (0.26)	0.001
GOCC_ATPASE_COMPLEX (mean (SD))	-0.27 (0.10)	-0.24 (0.12)	-0.29 (0.10)	0.001
GOCC_EPSILON_DNA_POLYMERASE_COMPLEX (mean (SD))	0.01 (0.34)	0.06 (0.34)	-0.12 (0.34)	0.001
GOCC_G_PROTEIN_COUPLED_RECEPTOR_DIMERIC_COMPLEX (mean (SD))	-0.46 (0.20)	-0.45 (0.19)	-0.36 (0.22)	0.001
GOCC_ISWI_TYPE_COMPLEX (mean (SD))	-0.01 (0.26)	0.05 (0.27)	-0.09 (0.29)	0.001
GOCC_VOLTAGE_GATED_SODIUM_CHANNEL_COMPLEX (mean (SD))	0.04 (0.32)	-0.08 (0.30)	0.07 (0.32)	0.001
GOMF_CATION_CHANNEL_ACTIVITY (mean (SD))	-0.03 (0.14)	-0.07 (0.14)	-0.01 (0.14)	0.001
GOMF_COMPLEMENT_BINDING (mean (SD))	-0.41 (0.13)	-0.40 (0.13)	-0.46 (0.12)	0.001
GOMF_DNA_DIRECTED_DNA_POLYMERASE_ACTIVITY (mean (SD))	-0.03 (0.21)	-0.02 (0.21)	-0.12 (0.22)	0.001
GOMF_ENONE_REDUCTASE_ACTIVITY (mean (SD))	0.00 (0.37)	-0.05 (0.35)	0.13 (0.35)	0.001
GOMF_EXTRACELLULAR_LIGAND_GATED_ION_CHANNEL_ACTIVITY (mean (SD))	-0.04 (0.15)	-0.09 (0.15)	-0.01 (0.16)	0.001
GOMF_GATED_CHANNEL_ACTIVITY (mean (SD))	-0.08 (0.13)	-0.12 (0.13)	-0.05 (0.14)	0.001
GOMF_ICOSANOID_BINDING (mean (SD))	0.04 (0.34)	0.02 (0.36)	-0.11 (0.33)	0.001
GOMF_IONOTROPIC_GLUTAMATE_RECEPTOR_ACTIVITY (mean (SD))	0.03 (0.29)	-0.06 (0.28)	0.08 (0.30)	0.001
GOMF_LIGAND_GATED_CATION_CHANNEL_ACTIVITY (mean (SD))	-0.03 (0.12)	-0.06 (0.11)	0.00 (0.12)	0.001
GOMF_LIGAND_GATED_ION_CHANNEL_ACTIVITY (mean (SD))	-0.03 (0.13)	-0.06 (0.12)	0.00 (0.13)	0.001
GOMF_SUMO_TRANSFERASE_ACTIVITY (mean (SD))	-0.21 (0.19)	-0.16 (0.19)	-0.26 (0.18)	0.001
GOMF_VOLTAGE_GATED_CALCIUM_CHANNEL_ACTIVITY (mean (SD))	-0.02 (0.18)	-0.09 (0.19)	-0.01 (0.20)	0.001
GOMF_VOLTAGE_GATED_CATION_CHANNEL_ACTIVITY (mean (SD))	-0.02 (0.19)	-0.08 (0.19)	0.01 (0.20)	0.001
KEGG_ADIPOCYTOKINE_SIGNALING_PATHWAY (mean (SD))	-0.19 (0.11)	-0.21 (0.11)	-0.24 (0.10)	0.001
GOBP_ATRIAL_CARDIAC_MUSCLE_CELL_MEMBRANE_REPOLARIZATION (mean (SD))	-0.10 (0.26)	-0.11 (0.27)	0.00 (0.27)	0.002
GOBP_CARDIAC_CONDUCTION (mean (SD))	-0.05 (0.16)	-0.08 (0.17)	0.00 (0.17)	0.002
GOBP_CD40_SIGNALING_PATHWAY (mean (SD))	-0.06 (0.25)	-0.01 (0.26)	-0.13 (0.28)	0.002
GOBP_CHEMICAL_SYNAPTIC_TRANSMISSION_POSTSYNAPTIC (mean (SD))	-0.05 (0.15)	-0.08 (0.17)	-0.01 (0.16)	0.002
GOBP_DNA_DAMAGE_RESPONSE_SIGNAL_TRANSDUCTION_RESULTING_IN_TRANSCRIPTION (mean (SD))	0.01 (0.23)	0.03 (0.24)	-0.07 (0.24)	0.002
GOBP_DNA_METABOLIC_PROCESS (mean (SD))	-0.10 (0.09)	-0.10 (0.08)	-0.13 (0.09)	0.002
GOBP_FC_GAMMA_RECEPTOR_SIGNALING_PATHWAY (mean (SD))	-0.01 (0.15)	-0.02 (0.17)	-0.08 (0.15)	0.002
GOBP_HISTONE_MRNA_METABOLIC_PROCESS (mean (SD))	0.02 (0.25)	0.02 (0.24)	-0.08 (0.23)	0.002
GOBP_INTERFERON_ALPHA_PRODUCTION (mean (SD))	-0.18 (0.14)	-0.12 (0.19)	-0.18 (0.17)	0.002
GOBP_INTRINSIC_APOPTOTIC_SIGNALING_PATHWAY_BY_P53_CLASS_MEDIATOR (mean (SD))	-0.07 (0.13)	-0.06 (0.15)	-0.12 (0.16)	0.002
GOBP_INTRINSIC_APOPTOTIC_SIGNALING_PATHWAY_IN_RESPONSE_TO_DNA_DAMAGE_BY_P53_CLASS_MEDIATOR (mean (SD))	-0.05 (0.18)	-0.02 (0.21)	-0.11 (0.23)	0.002
GOBP_MEMBRANE_DEPOLARIZATION_DURING_ACTION_POTENTIAL (mean (SD))	0.00 (0.27)	-0.08 (0.26)	0.03 (0.27)	0.002
GOBP_MITOTIC_DNA_REPLICATION (mean (SD))	0.00 (0.27)	0.04 (0.29)	-0.09 (0.28)	0.002
GOBP_N_ACYLETHANOLAMINE_METABOLIC_PROCESS (mean (SD))	-0.09 (0.33)	-0.21 (0.31)	-0.20 (0.30)	0.002
GOBP_NEGATIVE_REGULATION_OF_CELL_CYCLE_PROCESS (mean (SD))	-0.10 (0.09)	-0.08 (0.09)	-0.12 (0.10)	0.002
GOBP_NEGATIVE_REGULATION_OF_GENE_EXPRESSION (mean (SD))	-0.12 (0.04)	-0.12 (0.05)	-0.14 (0.04)	0.002
GOBP_NEGATIVE_REGULATION_OF_IMMUNE_RESPONSE (mean (SD))	-0.27 (0.10)	-0.26 (0.11)	-0.30 (0.09)	0.002
GOBP_NEGATIVE_REGULATION_OF_TOR_SIGNALING (mean (SD))	-0.01 (0.20)	-0.02 (0.17)	-0.09 (0.17)	0.002
GOBP_NUCLEAR_TRANSCRIBED_MRNA_CATABOLIC_PROCESS_DEADENYLATION_INDEPENDENT_DECAY (mean (SD))	-0.12 (0.29)	-0.08 (0.30)	-0.23 (0.33)	0.002
GOBP_NUCLEOTIDE_EXCISION_REPAIR (mean (SD))	-0.12 (0.13)	-0.11 (0.14)	-0.17 (0.12)	0.002
GOBP_PRIMARY_MIRNA_PROCESSING (mean (SD))	0.01 (0.26)	0.03 (0.27)	-0.09 (0.27)	0.002
GOBP_PYROPTOSIS (mean (SD))	-0.21 (0.16)	-0.15 (0.17)	-0.22 (0.17)	0.002
GOBP_REGULATION_OF_CARDIAC_MUSCLE_CELL_ACTION_POTENTIAL_INVOLVED_IN_REGULATION_OF_CONTRACTION (mean (SD))	0.01 (0.28)	-0.06 (0.28)	0.08 (0.32)	0.002
GOBP_REGULATION_OF_HEMATOPOIETIC_STEM_CELL_DIFFERENTIATION (mean (SD))	0.03 (0.27)	0.04 (0.30)	-0.08 (0.29)	0.002
GOBP_REGULATION_OF_HEPATOCYTE_APOPTOTIC_PROCESS (mean (SD))	-0.15 (0.30)	-0.08 (0.31)	-0.22 (0.29)	0.002
GOBP_REGULATION_OF_HISTONE_H4_K16_ACETYLATION (mean (SD))	-0.11 (0.26)	-0.08 (0.27)	-0.20 (0.23)	0.002
GOBP_REGULATION_OF_MEMBRANE_REPOLARIZATION_DURING_ACTION_POTENTIAL (mean (SD))	0.03 (0.30)	-0.04 (0.31)	0.10 (0.31)	0.002
GOBP_REGULATION_OF_NATURAL_KILLER_CELL_ACTIVATION (mean (SD))	-0.11 (0.14)	-0.11 (0.15)	-0.17 (0.16)	0.002
GOBP_RESPONSE_TO_GLUCAGON (mean (SD))	-0.04 (0.17)	-0.03 (0.16)	-0.10 (0.16)	0.002
GOBP_RESPONSE_TO_POTASSIUM_ION (mean (SD))	-0.10 (0.20)	-0.16 (0.18)	-0.07 (0.20)	0.002
GOBP_SA_NODE_CELL_TO_ATRIAL_CARDIAC_MUSCLE_CELL_COMMUNICATION (mean (SD))	0.01 (0.25)	-0.05 (0.25)	0.07 (0.28)	0.002
GOBP_SENSORY_PERCEPTION_OF_PAIN (mean (SD))	-0.10 (0.11)	-0.14 (0.11)	-0.09 (0.11)	0.002
GOBP_T_HELPER_2_CELL_CYTOKINE_PRODUCTION (mean (SD))	-0.01 (0.26)	-0.04 (0.24)	0.08 (0.24)	0.002
GOBP_TRANSCRIPTION_BY_RNA_POLYMERASE_I (mean (SD))	-0.05 (0.15)	-0.04 (0.14)	-0.11 (0.15)	0.002
GOBP_TUMOR_NECROSIS_FACTOR_MEDIATED_SIGNALING_PATHWAY (mean (SD))	-0.16 (0.09)	-0.17 (0.10)	-0.20 (0.10)	0.002
GOBP_UV_DAMAGE_EXCISION_REPAIR (mean (SD))	0.00 (0.25)	0.05 (0.27)	-0.08 (0.29)	0.002
GOCC_AMPA_GLUTAMATE_RECEPTOR_COMPLEX (mean (SD))	0.01 (0.32)	-0.07 (0.30)	0.07 (0.32)	0.002
GOCC_APICAL_DENDRITE (mean (SD))	0.03 (0.29)	-0.05 (0.27)	0.07 (0.27)	0.002
GOCC_NUCLEAR_BODY (mean (SD))	-0.16 (0.08)	-0.16 (0.09)	-0.20 (0.10)	0.002
GOCC_NUCLEAR_PERIPHERY (mean (SD))	-0.04 (0.13)	-0.03 (0.14)	-0.09 (0.13)	0.002
GOCC_PARANODE_REGION_OF_AXON (mean (SD))	-0.04 (0.28)	-0.15 (0.28)	-0.05 (0.26)	0.002
GOCC_PERICENTRIC_HETEROCHROMATIN (mean (SD))	-0.04 (0.22)	0.05 (0.20)	-0.04 (0.23)	0.002
GOCC_PROTEIN_DNA_COMPLEX (mean (SD))	-0.04 (0.12)	-0.02 (0.12)	-0.08 (0.14)	0.002
GOCC_SODIUM_CHANNEL_COMPLEX (mean (SD))	0.04 (0.26)	-0.06 (0.24)	0.04 (0.26)	0.002
GOMF_7SK_SNRNA_BINDING (mean (SD))	-0.05 (0.30)	0.07 (0.32)	-0.04 (0.31)	0.002
GOMF_CORE_PROMOTER_SEQUENCE_SPECIFIC_DNA_BINDING (mean (SD))	-0.08 (0.15)	-0.05 (0.13)	-0.12 (0.16)	0.002
GOMF_N_ACETYLLACTOSAMINE_SYNTHASE_ACTIVITY (mean (SD))	0.05 (0.34)	0.02 (0.41)	-0.12 (0.37)	0.002
GOMF_SODIUM_CHANNEL_ACTIVITY (mean (SD))	0.01 (0.22)	-0.07 (0.21)	0.01 (0.21)	0.002
GOMF_SODIUM_CHANNEL_REGULATOR_ACTIVITY (mean (SD))	-0.01 (0.21)	-0.07 (0.20)	0.02 (0.22)	0.002
GOMF_VOLTAGE_GATED_CHANNEL_ACTIVITY (mean (SD))	-0.04 (0.16)	-0.09 (0.17)	-0.02 (0.17)	0.002
GOBP_B_CELL_LINEAGE_COMMITMENT (mean (SD))	0.04 (0.32)	0.02 (0.34)	-0.09 (0.33)	0.003
GOBP_CELL_DIFFERENTIATION_IN_HINDBRAIN (mean (SD))	-0.03 (0.21)	-0.08 (0.19)	0.01 (0.19)	0.003
GOBP_CELLULAR_RESPONSE_TO_DNA_DAMAGE_STIMULUS (mean (SD))	-0.11 (0.09)	-0.11 (0.08)	-0.14 (0.10)	0.003
GOBP_DNA_REPLICATION (mean (SD))	-0.08 (0.10)	-0.07 (0.10)	-0.12 (0.11)	0.003
GOBP_MODULATION_BY_HOST_OF_SYMBIONT_PROCESS (mean (SD))	-0.14 (0.12)	-0.15 (0.12)	-0.19 (0.14)	0.003
GOBP_NEGATIVE_REGULATION_OF_HEPATOCYTE_APOPTOTIC_PROCESS (mean (SD))	0.01 (0.38)	0.07 (0.37)	-0.10 (0.36)	0.003
GOBP_NEGATIVE_REGULATION_OF_MESENCHYMAL_CELL_PROLIFERATION (mean (SD))	0.04 (0.36)	0.01 (0.32)	-0.11 (0.37)	0.003
GOBP_NEGATIVE_REGULATION_OF_PROTEIN_LOCALIZATION_TO_MICROTUBULE (mean (SD))	0.06 (0.56)	-0.12 (0.53)	0.11 (0.54)	0.003
GOBP_NEURAL_TUBE_FORMATION (mean (SD))	-0.07 (0.10)	-0.10 (0.11)	-0.11 (0.11)	0.003
GOBP_NUCLEAR_EXPORT (mean (SD))	-0.06 (0.14)	-0.06 (0.15)	-0.12 (0.15)	0.003
GOBP_NUCLEOTIDE_BINDING_OLIGOMERIZATION_DOMAIN_CONTAINING_1_SIGNALING_PATHWAY (mean (SD))	0.00 (0.32)	0.05 (0.32)	-0.10 (0.37)	0.003
GOBP_POSITIVE_REGULATION_OF_CELL_PROLIFERATION_INVOLVED_IN_HEART_MORPHOGENESIS (mean (SD))	0.05 (0.33)	0.00 (0.38)	-0.10 (0.36)	0.003
GOBP_POSITIVE_REGULATION_OF_PROTEIN_DEACETYLATION (mean (SD))	-0.03 (0.21)	0.01 (0.22)	-0.09 (0.23)	0.003
GOBP_POSITIVE_REGULATION_OF_PROTEIN_GLYCOSYLATION (mean (SD))	0.00 (0.35)	0.04 (0.34)	-0.11 (0.37)	0.003
GOBP_POSITIVE_REGULATION_OF_SEQUESTERING_OF_TRIGLYCERIDE (mean (SD))	0.06 (0.27)	-0.02 (0.30)	-0.05 (0.28)	0.003
GOBP_POSITIVE_REGULATION_OF_TRANSLATIONAL_INITIATION (mean (SD))	-0.18 (0.17)	-0.21 (0.17)	-0.25 (0.15)	0.003
GOBP_REGULATION_OF_DEFENSE_RESPONSE (mean (SD))	-0.21 (0.06)	-0.20 (0.07)	-0.23 (0.06)	0.003
GOBP_REGULATION_OF_INTEGRIN_ACTIVATION (mean (SD))	0.00 (0.24)	0.05 (0.24)	-0.06 (0.24)	0.003
GOBP_REGULATION_OF_LONG_CHAIN_FATTY_ACID_IMPORT_INTO_CELL (mean (SD))	0.03 (0.28)	0.00 (0.29)	-0.09 (0.28)	0.003
GOBP_REGULATION_OF_MEMBRANE_PROTEIN_ECTODOMAIN_PROTEOLYSIS (mean (SD))	-0.22 (0.19)	-0.25 (0.20)	-0.30 (0.16)	0.003
GOBP_REGULATION_OF_PROTEIN_LOCALIZATION_TO_CELL_SURFACE (mean (SD))	-0.13 (0.15)	-0.18 (0.15)	-0.13 (0.13)	0.003
GOBP_REGULATION_OF_SNARE_COMPLEX_ASSEMBLY (mean (SD))	0.00 (0.40)	-0.09 (0.40)	0.09 (0.43)	0.003
GOBP_RESPONSE_TO_INSECTICIDE (mean (SD))	0.03 (0.32)	-0.06 (0.29)	0.08 (0.33)	0.003
GOBP_RESPONSE_TO_LIGHT_STIMULUS (mean (SD))	-0.08 (0.08)	-0.07 (0.07)	-0.10 (0.07)	0.003
GOBP_VOLUNTARY_MUSCULOSKELETAL_MOVEMENT (mean (SD))	0.03 (0.36)	-0.06 (0.34)	0.09 (0.35)	0.003
GOCC_DENDRITE_MEMBRANE (mean (SD))	0.02 (0.31)	-0.06 (0.29)	0.08 (0.32)	0.003
GOCC_GERM_CELL_NUCLEUS (mean (SD))	-0.03 (0.25)	-0.02 (0.25)	-0.13 (0.24)	0.003
GOCC_HIPPOCAMPAL_MOSSY_FIBER (mean (SD))	0.03 (0.44)	-0.10 (0.41)	0.09 (0.46)	0.003
GOCC_NEURON_PROJECTION_MEMBRANE (mean (SD))	-0.14 (0.23)	-0.19 (0.21)	-0.09 (0.23)	0.003
GOCC_NUCLEAR_REPLICATION_FORK (mean (SD))	0.00 (0.19)	0.04 (0.20)	-0.05 (0.20)	0.003
GOMF_COMPLEMENT_RECEPTOR_ACTIVITY (mean (SD))	-0.02 (0.29)	0.05 (0.29)	-0.08 (0.30)	0.003
GOMF_POTASSIUM_CHANNEL_ACTIVITY (mean (SD))	-0.02 (0.18)	-0.06 (0.17)	0.02 (0.19)	0.003
GOMF_POTASSIUM_ION_TRANSMEMBRANE_TRANSPORTER_ACTIVITY (mean (SD))	-0.03 (0.16)	-0.07 (0.16)	0.00 (0.17)	0.003
GOMF_TELOMERASE_RNA_BINDING (mean (SD))	-0.14 (0.21)	-0.15 (0.22)	-0.23 (0.21)	0.003
GOMF_TRANSCRIPTION_COACTIVATOR_ACTIVITY (mean (SD))	-0.12 (0.10)	-0.11 (0.11)	-0.15 (0.09)	0.003
GOMF_TRANSMITTER_GATED_CHANNEL_ACTIVITY (mean (SD))	-0.03 (0.17)	-0.08 (0.18)	0.00 (0.20)	0.003
KEGG_ANTIGEN_PROCESSING_AND_PRESENTATION (mean (SD))	-0.84 (0.03)	-0.84 (0.02)	-0.85 (0.03)	0.003
GOBP_ARGININE_BIOSYNTHETIC_PROCESS (mean (SD))	0.06 (0.35)	-0.01 (0.38)	-0.09 (0.39)	0.004
GOBP_B_CELL_ACTIVATION (mean (SD))	-0.04 (0.09)	-0.02 (0.11)	-0.06 (0.11)	0.004
GOBP_B_CELL_MEDIATED_IMMUNITY (mean (SD))	-0.23 (0.09)	-0.22 (0.09)	-0.26 (0.10)	0.004
GOBP_BIOLOGICAL_PROCESS_INVOLVED_IN_INTERSPECIES_INTERACTION_BETWEEN_ORGANISMS (mean (SD))	-0.24 (0.06)	-0.23 (0.07)	-0.25 (0.06)	0.004
GOBP_CEREBELLAR_GRANULAR_LAYER_DEVELOPMENT (mean (SD))	0.01 (0.25)	-0.03 (0.24)	0.07 (0.24)	0.004
GOBP_DNA_BIOSYNTHETIC_PROCESS (mean (SD))	-0.07 (0.11)	-0.08 (0.11)	-0.12 (0.11)	0.004
GOBP_DSRNA_PROCESSING (mean (SD))	-0.14 (0.14)	-0.15 (0.14)	-0.20 (0.14)	0.004
GOBP_GLOMERULAR_EPITHELIAL_CELL_DEVELOPMENT (mean (SD))	0.01 (0.28)	0.02 (0.27)	-0.09 (0.31)	0.004
GOBP_HEMIDESMOSOME_ASSEMBLY (mean (SD))	-0.02 (0.42)	0.08 (0.40)	-0.11 (0.44)	0.004
GOBP_MEMBRANE_REPOLARIZATION_DURING_ACTION_POTENTIAL (mean (SD))	-0.05 (0.21)	-0.10 (0.22)	0.00 (0.22)	0.004
GOBP_METANEPHRIC_COLLECTING_DUCT_DEVELOPMENT (mean (SD))	-0.04 (0.28)	-0.09 (0.24)	-0.15 (0.29)	0.004
GOBP_NEGATIVE_REGULATION_OF_DEFENSE_RESPONSE (mean (SD))	-0.22 (0.09)	-0.20 (0.08)	-0.24 (0.08)	0.004
GOBP_NEGATIVE_REGULATION_OF_INCLUSION_BODY_ASSEMBLY (mean (SD))	-0.41 (0.20)	-0.47 (0.17)	-0.39 (0.18)	0.004
GOBP_NEGATIVE_REGULATION_OF_NECROTIC_CELL_DEATH (mean (SD))	0.04 (0.18)	0.00 (0.23)	-0.05 (0.21)	0.004
GOBP_PROTEIN_DNA_COMPLEX_SUBUNIT_ORGANIZATION (mean (SD))	-0.17 (0.09)	-0.15 (0.09)	-0.19 (0.09)	0.004
GOBP_REGULATION_OF_CARDIAC_MUSCLE_CELL_MEMBRANE_REPOLARIZATION (mean (SD))	-0.03 (0.19)	-0.06 (0.20)	0.03 (0.20)	0.004
GOBP_REGULATION_OF_CHROMOSOME_ORGANIZATION (mean (SD))	-0.13 (0.12)	-0.12 (0.11)	-0.17 (0.13)	0.004
GOBP_REGULATION_OF_CHROMOSOME_SEGREGATION (mean (SD))	-0.02 (0.13)	-0.02 (0.14)	-0.07 (0.16)	0.004
GOBP_REGULATION_OF_INNATE_IMMUNE_RESPONSE (mean (SD))	-0.30 (0.08)	-0.29 (0.09)	-0.32 (0.08)	0.004
GOBP_TYPE_II_HYPERSENSITIVITY (mean (SD))	0.06 (0.42)	0.00 (0.42)	-0.13 (0.44)	0.004
GOBP_URINARY_TRACT_SMOOTH_MUSCLE_CONTRACTION (mean (SD))	0.00 (0.29)	-0.05 (0.28)	0.08 (0.31)	0.004
GOCC_ANCHORED_COMPONENT_OF_MEMBRANE (mean (SD))	-0.10 (0.09)	-0.13 (0.08)	-0.10 (0.08)	0.004
GOCC_CATION_CHANNEL_COMPLEX (mean (SD))	-0.03 (0.21)	-0.09 (0.20)	0.00 (0.20)	0.004
GOCC_CDC73_PAF1_COMPLEX (mean (SD))	-0.02 (0.35)	0.08 (0.36)	-0.07 (0.39)	0.004
GOCC_CHROMOSOME (mean (SD))	-0.10 (0.06)	-0.09 (0.06)	-0.11 (0.07)	0.004
GOCC_CHROMOSOME_TELOMERIC_REGION (mean (SD))	-0.15 (0.13)	-0.14 (0.13)	-0.20 (0.14)	0.004
GOCC_DENTATE_GYRUS_MOSSY_FIBER (mean (SD))	0.04 (0.43)	-0.09 (0.41)	0.09 (0.42)	0.004
GOCC_GLYCOSYLPHOSPHATIDYLINOSITOL_N_ACETYLGLUCOSAMINYLTRANSFERASE_GPI_GNT_COMPLEX (mean (SD))	0.04 (0.39)	0.04 (0.37)	-0.11 (0.35)	0.004
GOCC_NEUROTRANSMITTER_RECEPTOR_COMPLEX (mean (SD))	0.02 (0.24)	-0.05 (0.23)	0.05 (0.24)	0.004
GOMF_ABC_TYPE_GLUTATHIONE_S_CONJUGATE_TRANSPORTER_ACTIVITY (mean (SD))	-0.21 (0.23)	-0.15 (0.25)	-0.25 (0.23)	0.004
GOMF_CYTOSKELETAL_ANCHOR_ACTIVITY (mean (SD))	0.01 (0.22)	-0.04 (0.21)	0.05 (0.20)	0.004
GOMF_DNA_DNA_ANNEALING_ACTIVITY (mean (SD))	0.02 (0.28)	0.03 (0.29)	-0.09 (0.29)	0.004
GOMF_P_TYPE_TRANSMEMBRANE_TRANSPORTER_ACTIVITY (mean (SD))	-0.08 (0.22)	-0.14 (0.25)	-0.03 (0.24)	0.004
GOMF_PRIMARY_MIRNA_BINDING (mean (SD))	0.02 (0.36)	0.03 (0.35)	-0.11 (0.34)	0.004
GOMF_TOLL_LIKE_RECEPTOR_BINDING (mean (SD))	0.03 (0.24)	0.02 (0.25)	-0.07 (0.29)	0.004
GOBP_ATRIAL_CARDIAC_MUSCLE_CELL_TO_AV_NODE_CELL_SIGNALING (mean (SD))	-0.09 (0.19)	-0.13 (0.22)	-0.04 (0.21)	0.005
GOBP_BRAINSTEM_DEVELOPMENT (mean (SD))	-0.06 (0.27)	-0.14 (0.24)	-0.16 (0.27)	0.005
GOBP_CELLULAR_RESPONSE_TO_CORTICOSTEROID_STIMULUS (mean (SD))	-0.02 (0.14)	-0.02 (0.15)	-0.08 (0.15)	0.005
GOBP_CELLULAR_RESPONSE_TO_RADIATION (mean (SD))	-0.06 (0.08)	-0.05 (0.10)	-0.09 (0.10)	0.005
GOBP_CHOLESTEROL_STORAGE (mean (SD))	-0.06 (0.21)	-0.02 (0.22)	-0.11 (0.22)	0.005
GOBP_CHROMOSOME_ORGANIZATION (mean (SD))	-0.11 (0.09)	-0.10 (0.09)	-0.14 (0.09)	0.005
GOBP_COPII_COATED_VESICLE_CARGO_LOADING (mean (SD))	0.01 (0.31)	0.03 (0.32)	-0.10 (0.31)	0.005
GOBP_DISTAL_TUBULE_DEVELOPMENT (mean (SD))	0.04 (0.26)	0.01 (0.24)	-0.07 (0.27)	0.005
GOBP_DNA_INTEGRITY_CHECKPOINT_SIGNALING (mean (SD))	-0.16 (0.10)	-0.15 (0.11)	-0.19 (0.11)	0.005
GOBP_GOLGI_VESICLE_BUDDING (mean (SD))	0.01 (0.28)	0.04 (0.28)	-0.08 (0.29)	0.005
GOBP_NEGATIVE_REGULATION_OF_FAT_CELL_PROLIFERATION (mean (SD))	-0.04 (0.30)	-0.02 (0.31)	0.08 (0.29)	0.005
GOBP_NEGATIVE_REGULATION_OF_LIPOPROTEIN_PARTICLE_CLEARANCE (mean (SD))	-0.05 (0.19)	-0.04 (0.21)	-0.12 (0.18)	0.005
GOBP_NEGATIVE_REGULATION_OF_MACROPHAGE_DERIVED_FOAM_CELL_DIFFERENTIATION (mean (SD))	0.01 (0.26)	0.03 (0.26)	-0.08 (0.28)	0.005
GOBP_NEGATIVE_REGULATION_OF_SMOOTHENED_SIGNALING_PATHWAY_INVOLVED_IN_DORSAL_VENTRAL_NEURAL_TUBE_PATTERNING (mean (SD))	-0.12 (0.33)	-0.23 (0.33)	-0.10 (0.35)	0.005
GOBP_NEURONAL_ACTION_POTENTIAL (mean (SD))	0.00 (0.24)	-0.07 (0.21)	0.03 (0.22)	0.005
GOBP_POSITIVE_REGULATION_OF_CYTOKINE_PRODUCTION (mean (SD))	-0.27 (0.06)	-0.26 (0.07)	-0.29 (0.06)	0.005
GOBP_POSITIVE_REGULATION_OF_IMMUNE_RESPONSE (mean (SD))	-0.25 (0.06)	-0.24 (0.07)	-0.26 (0.07)	0.005
GOBP_POSITIVE_REGULATION_OF_INTEGRIN_ACTIVATION (mean (SD))	0.01 (0.31)	0.07 (0.29)	-0.07 (0.30)	0.005
GOBP_POSITIVE_REGULATION_OF_MEMBRANE_PROTEIN_ECTODOMAIN_PROTEOLYSIS (mean (SD))	-0.30 (0.22)	-0.33 (0.22)	-0.38 (0.16)	0.005
GOBP_PROTEIN_LOCALIZATION_TO_CHROMOSOME_CENTROMERIC_REGION (mean (SD))	-0.07 (0.22)	-0.01 (0.24)	-0.11 (0.26)	0.005
GOBP_RAL_PROTEIN_SIGNAL_TRANSDUCTION (mean (SD))	-0.44 (0.34)	-0.54 (0.21)	-0.52 (0.24)	0.005
GOBP_REGULATION_OF_ACTION_POTENTIAL (mean (SD))	-0.13 (0.17)	-0.16 (0.16)	-0.09 (0.16)	0.005
GOBP_REGULATION_OF_B_CELL_APOPTOTIC_PROCESS (mean (SD))	-0.10 (0.15)	-0.14 (0.16)	-0.16 (0.17)	0.005
GOBP_REGULATION_OF_CELL_CYCLE_PROCESS (mean (SD))	-0.10 (0.07)	-0.10 (0.07)	-0.13 (0.07)	0.005
GOBP_REGULATION_OF_CHROMOSOME_SEPARATION (mean (SD))	0.00 (0.15)	0.00 (0.15)	-0.06 (0.17)	0.005
GOBP_REGULATION_OF_LEUKOCYTE_APOPTOTIC_PROCESS (mean (SD))	-0.10 (0.14)	-0.11 (0.14)	-0.16 (0.15)	0.005
GOBP_REGULATION_OF_SHORT_TERM_NEURONAL_SYNAPTIC_PLASTICITY (mean (SD))	0.05 (0.37)	-0.07 (0.34)	0.06 (0.38)	0.005
GOBP_REGULATION_OF_TELOMERE_MAINTENANCE_VIA_TELOMERE_LENGTHENING (mean (SD))	-0.10 (0.17)	-0.10 (0.16)	-0.16 (0.17)	0.005
GOBP_RESPONSE_TO_IONIZING_RADIATION (mean (SD))	-0.04 (0.10)	-0.03 (0.12)	-0.08 (0.13)	0.005
GOBP_SNARE_COMPLEX_ASSEMBLY (mean (SD))	-0.01 (0.29)	-0.04 (0.31)	0.09 (0.34)	0.005
GOCC_CLATHRIN_SCULPTED_VESICLE (mean (SD))	0.01 (0.38)	-0.07 (0.38)	0.09 (0.38)	0.005
GOCC_FEMALE_GERM_CELL_NUCLEUS (mean (SD))	0.04 (0.43)	0.04 (0.44)	-0.13 (0.45)	0.005
GOCC_JUXTAPARANODE_REGION_OF_AXON (mean (SD))	-0.15 (0.30)	-0.21 (0.30)	-0.09 (0.29)	0.005
GOCC_PHOSPHOLIPID_TRANSLOCATING_ATPASE_COMPLEX (mean (SD))	0.04 (0.20)	-0.02 (0.20)	-0.04 (0.21)	0.005
GOMF_5_3_EXONUCLEASE_ACTIVITY (mean (SD))	0.02 (0.25)	0.03 (0.24)	-0.07 (0.26)	0.005
GOMF_PASSIVE_TRANSMEMBRANE_TRANSPORTER_ACTIVITY (mean (SD))	-0.07 (0.11)	-0.10 (0.11)	-0.05 (0.11)	0.005
KEGG_N_GLYCAN_BIOSYNTHESIS (mean (SD))	0.01 (0.17)	-0.02 (0.18)	-0.07 (0.17)	0.005
KEGG_TAURINE_AND_HYPOTAURINE_METABOLISM (mean (SD))	-0.06 (0.25)	-0.15 (0.28)	-0.05 (0.24)	0.005
GOBP_AMINOPHOSPHOLIPID_TRANSLOCATION (mean (SD))	0.05 (0.25)	-0.05 (0.27)	-0.01 (0.25)	0.006
GOBP_ANTIBODY_DEPENDENT_CELLULAR_CYTOTOXICITY (mean (SD))	0.07 (0.45)	-0.01 (0.43)	-0.11 (0.49)	0.006
GOBP_CARDIAC_MUSCLE_CELL_CONTRACTION (mean (SD))	-0.02 (0.18)	-0.07 (0.19)	0.01 (0.18)	0.006
GOBP_CELL_CYCLE_PHASE_TRANSITION (mean (SD))	-0.09 (0.07)	-0.08 (0.07)	-0.11 (0.07)	0.006
GOBP_CELLULAR_RESPONSE_TO_MOLECULE_OF_BACTERIAL_ORIGIN (mean (SD))	-0.19 (0.08)	-0.19 (0.09)	-0.22 (0.09)	0.006
GOBP_DENDRITE_ARBORIZATION (mean (SD))	-0.22 (0.30)	-0.26 (0.27)	-0.14 (0.29)	0.006
GOBP_FOREBRAIN_NEURON_FATE_COMMITMENT (mean (SD))	-0.02 (0.36)	0.02 (0.34)	0.13 (0.36)	0.006
GOBP_IMMUNE_RESPONSE (mean (SD))	-0.30 (0.05)	-0.29 (0.06)	-0.31 (0.05)	0.006
GOBP_INTERLEUKIN_6_MEDIATED_SIGNALING_PATHWAY (mean (SD))	-0.03 (0.20)	-0.02 (0.20)	-0.10 (0.20)	0.006
GOBP_LIGAND_GATED_ION_CHANNEL_SIGNALING_PATHWAY (mean (SD))	0.02 (0.28)	-0.05 (0.28)	0.06 (0.27)	0.006
GOBP_LIPID_DROPLET_ORGANIZATION (mean (SD))	0.04 (0.22)	-0.03 (0.19)	-0.03 (0.22)	0.006
GOBP_LIPID_IMPORT_INTO_CELL (mean (SD))	0.04 (0.22)	0.00 (0.23)	-0.05 (0.21)	0.006
GOBP_MEMBRANE_DEPOLARIZATION_DURING_CARDIAC_MUSCLE_CELL_ACTION_POTENTIAL (mean (SD))	-0.01 (0.27)	-0.10 (0.28)	0.01 (0.28)	0.006
GOBP_MEMBRANE_REPOLARIZATION_DURING_ATRIAL_CARDIAC_MUSCLE_CELL_ACTION_POTENTIAL (mean (SD))	-0.14 (0.27)	-0.14 (0.29)	-0.04 (0.27)	0.006
GOBP_MYELOID_DENDRITIC_CELL_DIFFERENTIATION (mean (SD))	-0.21 (0.21)	-0.23 (0.21)	-0.29 (0.18)	0.006
GOBP_NATURAL_KILLER_CELL_PROLIFERATION (mean (SD))	0.03 (0.24)	0.00 (0.26)	-0.08 (0.28)	0.006
GOBP_NECROTIC_CELL_DEATH (mean (SD))	-0.11 (0.14)	-0.13 (0.17)	-0.17 (0.15)	0.006
GOBP_NEGATIVE_REGULATION_OF_HEMATOPOIETIC_PROGENITOR_CELL_DIFFERENTIATION (mean (SD))	-0.09 (0.27)	-0.02 (0.30)	-0.14 (0.25)	0.006
GOBP_NEGATIVE_REGULATION_OF_MONOCYTE_CHEMOTACTIC_PROTEIN_1_PRODUCTION (mean (SD))	0.05 (0.33)	-0.03 (0.33)	-0.07 (0.31)	0.006
GOBP_NEGATIVE_REGULATION_OF_T_HELPER_1_TYPE_IMMUNE_RESPONSE (mean (SD))	0.05 (0.33)	-0.02 (0.36)	-0.09 (0.33)	0.006
GOBP_NEURON_CELLULAR_HOMEOSTASIS (mean (SD))	-0.04 (0.25)	-0.11 (0.22)	-0.01 (0.24)	0.006
GOBP_NUCLEOSOME_MOBILIZATION (mean (SD))	-0.34 (0.18)	-0.29 (0.17)	-0.36 (0.18)	0.006
GOBP_POSITIVE_REGULATION_OF_RESPONSE_TO_OXIDATIVE_STRESS (mean (SD))	0.04 (0.32)	0.02 (0.32)	-0.09 (0.34)	0.006
GOBP_REGULATION_OF_MICROTUBULE_NUCLEATION (mean (SD))	-0.37 (0.23)	-0.45 (0.18)	-0.39 (0.22)	0.006
GOBP_RNA_EXPORT_FROM_NUCLEUS (mean (SD))	0.00 (0.22)	0.01 (0.23)	-0.08 (0.23)	0.006
GOBP_T_FOLLICULAR_HELPER_CELL_DIFFERENTIATION (mean (SD))	-0.02 (0.32)	-0.03 (0.32)	0.09 (0.29)	0.006
GOBP_TYPE_III_INTERFERON_PRODUCTION (mean (SD))	-0.08 (0.36)	0.06 (0.41)	0.00 (0.39)	0.006
GOBP_VIRAL_GENE_EXPRESSION (mean (SD))	-0.20 (0.09)	-0.19 (0.10)	-0.23 (0.10)	0.006
GOCC_DENDRITIC_SPINE_HEAD (mean (SD))	0.02 (0.37)	-0.07 (0.35)	0.08 (0.37)	0.006
GOCC_MEIOTIC_COHESIN_COMPLEX (mean (SD))	-0.11 (0.36)	-0.11 (0.39)	-0.25 (0.38)	0.006
GOCC_PHOTORECEPTOR_RIBBON_SYNAPSE (mean (SD))	0.05 (0.35)	-0.07 (0.34)	0.04 (0.34)	0.006
GOCC_T_TUBULE (mean (SD))	-0.02 (0.22)	-0.07 (0.21)	0.03 (0.22)	0.006
GOMF_AMINOPHOSPHOLIPID_FLIPPASE_ACTIVITY (mean (SD))	0.05 (0.25)	-0.05 (0.27)	-0.01 (0.25)	0.006
GOMF_CATALYTIC_ACTIVITY_ACTING_ON_A_NUCLEIC_ACID (mean (SD))	-0.08 (0.10)	-0.09 (0.10)	-0.13 (0.11)	0.006
GOMF_CATALYTIC_ACTIVITY_ACTING_ON_RNA (mean (SD))	-0.11 (0.12)	-0.12 (0.12)	-0.16 (0.12)	0.006
GOMF_SYNTAXIN_1_BINDING (mean (SD))	-0.08 (0.26)	-0.14 (0.26)	-0.03 (0.27)	0.006
GOBP_ACTIN_FILAMENT_REORGANIZATION (mean (SD))	-0.12 (0.28)	-0.04 (0.28)	-0.15 (0.29)	0.007
GOBP_ANDROGEN_BIOSYNTHETIC_PROCESS (mean (SD))	-0.02 (0.25)	-0.01 (0.27)	0.08 (0.26)	0.007
GOBP_CELL_CYCLE_DNA_REPLICATION_INITIATION (mean (SD))	0.00 (0.38)	0.07 (0.39)	-0.09 (0.40)	0.007
GOBP_CELLULAR_RESPONSE_TO_GLUCOSE_STARVATION (mean (SD))	-0.01 (0.16)	-0.01 (0.16)	-0.07 (0.17)	0.007
GOBP_CELLULAR_RESPONSE_TO_UV_C (mean (SD))	0.04 (0.35)	-0.01 (0.34)	-0.10 (0.35)	0.007
GOBP_CEREBELLAR_CORTEX_FORMATION (mean (SD))	-0.09 (0.19)	-0.14 (0.17)	-0.07 (0.18)	0.007
GOBP_CEREBELLAR_PURKINJE_CELL_LAYER_FORMATION (mean (SD))	-0.11 (0.26)	-0.18 (0.24)	-0.08 (0.23)	0.007
GOBP_COLLECTING_DUCT_DEVELOPMENT (mean (SD))	-0.08 (0.23)	-0.13 (0.20)	-0.17 (0.22)	0.007
GOBP_HORMONE_MEDIATED_SIGNALING_PATHWAY (mean (SD))	-0.13 (0.09)	-0.13 (0.10)	-0.16 (0.09)	0.007
GOBP_LYMPHOCYTE_APOPTOTIC_PROCESS (mean (SD))	-0.07 (0.12)	-0.08 (0.12)	-0.12 (0.13)	0.007
GOBP_MEMBRANE_DEPOLARIZATION_DURING_SA_NODE_CELL_ACTION_POTENTIAL (mean (SD))	0.00 (0.39)	-0.06 (0.38)	0.11 (0.39)	0.007
GOBP_NEGATIVE_REGULATION_OF_CELL_CYCLE (mean (SD))	-0.12 (0.07)	-0.11 (0.08)	-0.14 (0.09)	0.007
GOBP_NEUROTRANSMITTER_RECEPTOR_TRANSPORT (mean (SD))	-0.02 (0.25)	-0.10 (0.25)	0.00 (0.24)	0.007
GOBP_PLASMA_LIPOPROTEIN_PARTICLE_CLEARANCE (mean (SD))	-0.11 (0.15)	-0.12 (0.14)	-0.17 (0.15)	0.007
GOBP_POSITIVE_REGULATION_OF_DNA_DAMAGE_RESPONSE_SIGNAL_TRANSDUCTION_BY_P53_CLASS_MEDIATOR (mean (SD))	0.02 (0.23)	0.04 (0.28)	-0.06 (0.26)	0.007
GOBP_POSITIVE_REGULATION_OF_HISTONE_DEACETYLATION (mean (SD))	0.00 (0.21)	0.04 (0.23)	-0.05 (0.25)	0.007
GOBP_POSITIVE_REGULATION_OF_HISTONE_MODIFICATION (mean (SD))	-0.07 (0.12)	-0.06 (0.13)	-0.11 (0.13)	0.007
GOBP_POSITIVE_REGULATION_OF_HYDROGEN_PEROXIDE_MEDIATED_PROGRAMMED_CELL_DEATH (mean (SD))	0.05 (0.33)	0.01 (0.37)	-0.09 (0.36)	0.007
GOBP_RECEPTOR_DIFFUSION_TRAPPING (mean (SD))	0.01 (0.32)	-0.07 (0.30)	0.05 (0.31)	0.007
GOBP_REGULATION_OF_GENE_EXPRESSION_EPIGENETIC (mean (SD))	-0.16 (0.11)	-0.13 (0.12)	-0.18 (0.13)	0.007
GOBP_REGULATION_OF_GLUCAGON_SECRETION (mean (SD))	0.02 (0.31)	-0.06 (0.30)	0.06 (0.32)	0.007
GOBP_REGULATION_OF_HISTONE_DEACETYLATION (mean (SD))	-0.05 (0.15)	-0.01 (0.17)	-0.08 (0.16)	0.007
GOBP_REGULATION_OF_PRESYNAPTIC_CYTOSOLIC_CALCIUM_ION_CONCENTRATION (mean (SD))	-0.09 (0.28)	-0.18 (0.24)	-0.08 (0.26)	0.007
GOBP_REGULATION_OF_RESPONSE_TO_BIOTIC_STIMULUS (mean (SD))	-0.27 (0.07)	-0.26 (0.08)	-0.29 (0.07)	0.007
GOBP_T_HELPER_1_TYPE_IMMUNE_RESPONSE (mean (SD))	-0.06 (0.18)	-0.09 (0.19)	-0.14 (0.19)	0.007
GOCC_NUCLEAR_PORE_CENTRAL_TRANSPORT_CHANNEL (mean (SD))	-0.02 (0.36)	0.05 (0.38)	-0.10 (0.38)	0.007
GOCC_PERIKARYON (mean (SD))	-0.08 (0.19)	-0.12 (0.18)	-0.04 (0.18)	0.007
GOCC_REPLICATION_FORK (mean (SD))	0.01 (0.16)	0.01 (0.16)	-0.05 (0.17)	0.007
GOCC_SUMO_LIGASE_COMPLEX (mean (SD))	0.00 (0.27)	0.05 (0.27)	-0.07 (0.30)	0.007
GOMF_CHLORIDE_CHANNEL_INHIBITOR_ACTIVITY (mean (SD))	-0.02 (0.31)	0.00 (0.31)	0.10 (0.30)	0.007
GOMF_GLUTAMATE_RECEPTOR_ACTIVITY (mean (SD))	0.02 (0.31)	-0.06 (0.28)	0.06 (0.30)	0.007
GOMF_MRNA_BINDING (mean (SD))	-0.06 (0.09)	-0.04 (0.09)	-0.08 (0.09)	0.007
GOMF_P_TYPE_CALCIUM_TRANSPORTER_ACTIVITY (mean (SD))	-0.09 (0.32)	-0.14 (0.34)	0.00 (0.32)	0.007
GOMF_VOLTAGE_GATED_POTASSIUM_CHANNEL_ACTIVITY (mean (SD))	-0.02 (0.20)	-0.07 (0.20)	0.02 (0.21)	0.007
GOBP_CELL_CELL_SIGNALING_INVOLVED_IN_CARDIAC_CONDUCTION (mean (SD))	-0.04 (0.17)	-0.08 (0.18)	-0.01 (0.19)	0.008
GOBP_DEFENSE_RESPONSE (mean (SD))	-0.25 (0.05)	-0.25 (0.06)	-0.27 (0.06)	0.008
GOBP_DETECTION_OF_MECHANICAL_STIMULUS_INVOLVED_IN_SENSORY_PERCEPTION_OF_SOUND (mean (SD))	-0.20 (0.20)	-0.23 (0.20)	-0.15 (0.22)	0.008
GOBP_ESTABLISHMENT_OF_RNA_LOCALIZATION (mean (SD))	-0.08 (0.14)	-0.08 (0.15)	-0.14 (0.16)	0.008
GOBP_MEIOTIC_SPINDLE_ASSEMBLY (mean (SD))	-0.03 (0.34)	0.05 (0.34)	-0.09 (0.31)	0.008
GOBP_MRNA_EXPORT_FROM_NUCLEUS (mean (SD))	-0.02 (0.23)	0.00 (0.24)	-0.09 (0.24)	0.008
GOBP_NEGATIVE_REGULATION_OF_GLIAL_CELL_PROLIFERATION (mean (SD))	0.01 (0.28)	0.03 (0.33)	-0.09 (0.32)	0.008
GOBP_NEGATIVE_REGULATION_OF_OSSIFICATION (mean (SD))	-0.12 (0.17)	-0.11 (0.16)	-0.17 (0.16)	0.008
GOBP_NEGATIVE_REGULATION_OF_TUMOR_NECROSIS_FACTOR_MEDIATED_SIGNALING_PATHWAY (mean (SD))	-0.09 (0.16)	-0.09 (0.17)	-0.15 (0.16)	0.008
GOBP_NEURAL_TUBE_DEVELOPMENT (mean (SD))	-0.06 (0.11)	-0.08 (0.13)	-0.10 (0.11)	0.008
GOBP_PROLINE_METABOLIC_PROCESS (mean (SD))	0.03 (0.31)	-0.05 (0.28)	0.07 (0.29)	0.008
GOBP_REGULATION_OF_DENDRITE_EXTENSION (mean (SD))	-0.06 (0.25)	-0.12 (0.24)	-0.02 (0.26)	0.008
GOBP_REGULATION_OF_SODIUM_ION_TRANSPORT (mean (SD))	-0.04 (0.18)	-0.08 (0.17)	-0.01 (0.17)	0.008
GOBP_REGULATION_OF_T_HELPER_1_TYPE_IMMUNE_RESPONSE (mean (SD))	-0.07 (0.19)	-0.10 (0.19)	-0.14 (0.19)	0.008
GOBP_VESICLE_CARGO_LOADING (mean (SD))	-0.11 (0.23)	-0.09 (0.25)	-0.18 (0.23)	0.008
GOBP_VESICLE_TARGETING_TO_FROM_OR_WITHIN_GOLGI (mean (SD))	-0.04 (0.28)	-0.01 (0.25)	-0.12 (0.26)	0.008
GOCC_ANCHORED_COMPONENT_OF_PRESYNAPTIC_MEMBRANE (mean (SD))	0.06 (0.32)	-0.06 (0.33)	0.03 (0.33)	0.008
GOCC_CEREBELLAR_MOSSY_FIBER (mean (SD))	0.06 (0.31)	-0.05 (0.30)	0.00 (0.31)	0.008
GOCC_EXTRINSIC_COMPONENT_OF_SYNAPTIC_VESICLE_MEMBRANE (mean (SD))	0.06 (0.43)	-0.08 (0.42)	0.07 (0.46)	0.008
GOCC_ION_CHANNEL_COMPLEX (mean (SD))	-0.07 (0.16)	-0.11 (0.16)	-0.04 (0.16)	0.008
GOCC_MITOTIC_COHESIN_COMPLEX (mean (SD))	-0.19 (0.38)	-0.24 (0.43)	-0.34 (0.38)	0.008
GOCC_NEURON_PROJECTION_TERMINUS (mean (SD))	-0.02 (0.20)	-0.07 (0.19)	0.01 (0.20)	0.008
GOCC_PRESYNAPTIC_CYTOSOL (mean (SD))	0.00 (0.32)	-0.05 (0.29)	0.08 (0.33)	0.008
GOMF_GLUCOSE_BINDING (mean (SD))	0.00 (0.25)	-0.04 (0.28)	0.07 (0.27)	0.008
GOMF_K63_LINKED_POLYUBIQUITIN_MODIFICATION_DEPENDENT_PROTEIN_BINDING (mean (SD))	-0.19 (0.20)	-0.13 (0.22)	-0.21 (0.22)	0.008
GOMF_NEUROTRANSMITTER_RECEPTOR_ACTIVITY_INVOLVED_IN_REGULATION_OF_POSTSYNAPTIC_MEMBRANE_POTENTIAL (mean (SD))	-0.15 (0.15)	-0.17 (0.17)	-0.11 (0.17)	0.008
GOMF_NUCLEOTIDYLTRANSFERASE_ACTIVITY (mean (SD))	-0.03 (0.13)	-0.03 (0.13)	-0.08 (0.13)	0.008
GOMF_SUPEROXIDE_GENERATING_NAD_P_H_OXIDASE_ACTIVITY (mean (SD))	0.04 (0.27)	-0.01 (0.26)	-0.07 (0.26)	0.008
KEGG_GLYOXYLATE_AND_DICARBOXYLATE_METABOLISM (mean (SD))	0.04 (0.24)	-0.04 (0.24)	0.01 (0.20)	0.008
KEGG_NATURAL_KILLER_CELL_MEDIATED_CYTOTOXICITY (mean (SD))	-0.69 (0.04)	-0.70 (0.04)	-0.71 (0.04)	0.008
GOBP_ARTERY_MORPHOGENESIS (mean (SD))	-0.03 (0.16)	-0.01 (0.16)	-0.07 (0.17)	0.009
GOBP_AXIS_ELONGATION (mean (SD))	-0.01 (0.23)	-0.03 (0.22)	-0.10 (0.22)	0.009
GOBP_BONE_MINERALIZATION_INVOLVED_IN_BONE_MATURATION (mean (SD))	-0.18 (0.25)	-0.15 (0.26)	-0.08 (0.25)	0.009
GOBP_CHROMOSOME_SEPARATION (mean (SD))	-0.01 (0.13)	-0.01 (0.14)	-0.06 (0.15)	0.009
GOBP_ENDODERM_DEVELOPMENT (mean (SD))	-0.13 (0.13)	-0.09 (0.14)	-0.14 (0.15)	0.009
GOBP_ETHANOLAMINE_CONTAINING_COMPOUND_METABOLIC_PROCESS (mean (SD))	-0.06 (0.27)	-0.16 (0.29)	-0.14 (0.27)	0.009
GOBP_IMMATURE_B_CELL_DIFFERENTIATION (mean (SD))	0.01 (0.26)	0.02 (0.29)	-0.08 (0.30)	0.009
GOBP_MITOCHONDRIAL_TRNA_PROCESSING (mean (SD))	0.05 (0.29)	0.00 (0.31)	-0.07 (0.35)	0.009
GOBP_NEGATIVE_REGULATION_OF_DNA_DEPENDENT_DNA_REPLICATION (mean (SD))	-0.02 (0.26)	0.05 (0.27)	-0.05 (0.27)	0.009
GOBP_NEGATIVE_REGULATION_OF_RESPONSE_TO_BIOTIC_STIMULUS (mean (SD))	-0.39 (0.10)	-0.36 (0.10)	-0.40 (0.09)	0.009
GOBP_NEGATIVE_REGULATION_OF_THYMOCYTE_APOPTOTIC_PROCESS (mean (SD))	0.04 (0.29)	0.00 (0.30)	-0.08 (0.34)	0.009
GOBP_NEURON_CELL_CELL_ADHESION (mean (SD))	-0.01 (0.30)	-0.10 (0.27)	-0.02 (0.25)	0.009
GOBP_POSITIVE_REGULATION_OF_CELL_CYCLE_PROCESS (mean (SD))	-0.09 (0.07)	-0.09 (0.08)	-0.12 (0.07)	0.009
GOBP_POSITIVE_REGULATION_OF_NATURAL_KILLER_CELL_PROLIFERATION (mean (SD))	0.03 (0.29)	0.01 (0.30)	-0.09 (0.31)	0.009
GOBP_POSTTRANSCRIPTIONAL_REGULATION_OF_GENE_EXPRESSION (mean (SD))	-0.08 (0.06)	-0.07 (0.06)	-0.10 (0.06)	0.009
GOBP_PRESYNAPTIC_MEMBRANE_ORGANIZATION (mean (SD))	-0.16 (0.26)	-0.22 (0.25)	-0.24 (0.23)	0.009
GOBP_REGULATION_OF_BROWN_FAT_CELL_DIFFERENTIATION (mean (SD))	-0.06 (0.18)	-0.10 (0.17)	-0.12 (0.19)	0.009
GOBP_RESPONSE_TO_ACTIVITY (mean (SD))	-0.10 (0.13)	-0.15 (0.12)	-0.14 (0.11)	0.009
GOBP_RESPONSE_TO_MUSCLE_ACTIVITY (mean (SD))	-0.02 (0.24)	-0.10 (0.25)	-0.04 (0.23)	0.009
GOBP_VENTRICULAR_CARDIAC_MUSCLE_CELL_ACTION_POTENTIAL (mean (SD))	-0.05 (0.17)	-0.09 (0.17)	-0.02 (0.16)	0.009
GOCC_ANCHORED_COMPONENT_OF_POSTSYNAPTIC_MEMBRANE (mean (SD))	0.05 (0.47)	-0.08 (0.42)	0.09 (0.43)	0.009
GOCC_CHROMOSOMAL_REGION (mean (SD))	-0.10 (0.11)	-0.10 (0.11)	-0.14 (0.13)	0.009
GOCC_NUCLEAR_PROTEIN_CONTAINING_COMPLEX (mean (SD))	-0.10 (0.10)	-0.09 (0.11)	-0.13 (0.11)	0.009
GOMF_CHANNEL_INHIBITOR_ACTIVITY (mean (SD))	0.00 (0.23)	-0.03 (0.24)	0.06 (0.24)	0.009
GOMF_CHANNEL_REGULATOR_ACTIVITY (mean (SD))	-0.04 (0.19)	-0.06 (0.18)	0.01 (0.19)	0.009
GOMF_DYNEIN_LIGHT_INTERMEDIATE_CHAIN_BINDING (mean (SD))	-0.11 (0.17)	-0.12 (0.16)	-0.05 (0.17)	0.009
KEGG_NEUROACTIVE_LIGAND_RECEPTOR_INTERACTION (mean (SD))	-0.06 (0.10)	-0.08 (0.10)	-0.04 (0.10)	0.009
GOBP_CELLULAR_RESPONSE_TO_BIOTIC_STIMULUS (mean (SD))	-0.18 (0.09)	-0.17 (0.10)	-0.21 (0.10)	0.01
GOBP_COMPLEMENT_RECEPTOR_MEDIATED_SIGNALING_PATHWAY (mean (SD))	0.00 (0.27)	0.04 (0.26)	-0.07 (0.27)	0.01
GOBP_DEFENSE_RESPONSE_TO_SYMBIONT (mean (SD))	-0.18 (0.09)	-0.16 (0.10)	-0.20 (0.10)	0.01
GOBP_DETECTION_OF_MECHANICAL_STIMULUS_INVOLVED_IN_SENSORY_PERCEPTION (mean (SD))	-0.26 (0.16)	-0.30 (0.13)	-0.24 (0.14)	0.01
GOBP_FATTY_ACID_TRANSMEMBRANE_TRANSPORT (mean (SD))	0.01 (0.21)	0.01 (0.21)	-0.06 (0.22)	0.01
GOBP_MRNA_TRANSPORT (mean (SD))	-0.05 (0.17)	-0.03 (0.17)	-0.10 (0.19)	0.01
GOBP_NEGATIVE_REGULATION_OF_RESPONSE_TO_CYTOKINE_STIMULUS (mean (SD))	-0.07 (0.10)	-0.05 (0.12)	-0.09 (0.12)	0.01
GOBP_NEGATIVE_REGULATION_OF_TELOMERE_MAINTENANCE_VIA_TELOMERASE (mean (SD))	-0.12 (0.26)	-0.17 (0.24)	-0.22 (0.26)	0.01
GOBP_NEUROTRANSMITTER_RECEPTOR_TRANSPORT_POSTSYNAPTIC_ENDOSOME_TO_LYSOSOME (mean (SD))	0.00 (0.33)	-0.07 (0.33)	0.06 (0.33)	0.01
GOBP_PEPTIDYL_GLUTAMINE_METHYLATION (mean (SD))	-0.12 (0.36)	-0.15 (0.35)	-0.26 (0.34)	0.01
GOBP_PIGMENT_GRANULE_LOCALIZATION (mean (SD))	-0.03 (0.25)	-0.12 (0.26)	-0.07 (0.25)	0.01
GOBP_POSITIVE_REGULATION_OF_DEFENSE_RESPONSE (mean (SD))	-0.27 (0.08)	-0.26 (0.09)	-0.29 (0.08)	0.01
GOBP_POSITIVE_REGULATION_OF_TYPE_I_INTERFERON_MEDIATED_SIGNALING_PATHWAY (mean (SD))	-0.12 (0.20)	-0.08 (0.20)	-0.16 (0.22)	0.01
GOBP_REGULATION_OF_DNA_BIOSYNTHETIC_PROCESS (mean (SD))	-0.11 (0.12)	-0.12 (0.12)	-0.16 (0.11)	0.01
GOBP_REGULATION_OF_DNA_DEPENDENT_DNA_REPLICATION (mean (SD))	-0.04 (0.17)	-0.02 (0.14)	-0.08 (0.17)	0.01
GOBP_REGULATION_OF_MEMBRANE_POTENTIAL (mean (SD))	-0.07 (0.15)	-0.11 (0.15)	-0.05 (0.15)	0.01
GOBP_REGULATION_OF_NUCLEOBASE_CONTAINING_COMPOUND_TRANSPORT (mean (SD))	0.00 (0.28)	0.04 (0.30)	-0.07 (0.29)	0.01
GOBP_SPONTANEOUS_NEUROTRANSMITTER_SECRETION (mean (SD))	-0.22 (0.36)	-0.30 (0.35)	-0.16 (0.40)	0.01
GOBP_TOLL_LIKE_RECEPTOR_4_SIGNALING_PATHWAY (mean (SD))	-0.21 (0.13)	-0.18 (0.16)	-0.24 (0.15)	0.01
GOBP_TRANSEPITHELIAL_CHLORIDE_TRANSPORT (mean (SD))	0.03 (0.27)	0.01 (0.33)	-0.08 (0.31)	0.01
GOBP_TYPE_I_INTERFERON_PRODUCTION (mean (SD))	-0.21 (0.10)	-0.18 (0.13)	-0.22 (0.12)	0.01
GOBP_UDP_GLUCOSE_METABOLIC_PROCESS (mean (SD))	-0.03 (0.47)	-0.05 (0.45)	0.12 (0.45)	0.01
GOBP_VIRAL_GENOME_REPLICATION (mean (SD))	-0.09 (0.11)	-0.08 (0.13)	-0.13 (0.12)	0.01
GOCC_AXON_INITIAL_SEGMENT (mean (SD))	-0.01 (0.34)	-0.11 (0.34)	0.02 (0.33)	0.01
GOCC_MAIN_AXON (mean (SD))	-0.13 (0.24)	-0.20 (0.23)	-0.11 (0.24)	0.01
GOCC_POTASSIUM_CHANNEL_COMPLEX (mean (SD))	-0.03 (0.22)	-0.08 (0.21)	0.01 (0.23)	0.01
GOCC_TRANSCRIPTION_ELONGATION_FACTOR_COMPLEX (mean (SD))	0.02 (0.23)	0.03 (0.22)	-0.06 (0.23)	0.01
GOMF_METAL_ION_TRANSMEMBRANE_TRANSPORTER_ACTIVITY (mean (SD))	-0.06 (0.12)	-0.09 (0.12)	-0.04 (0.13)	0.01
GOMF_NEUROTRANSMITTER_RECEPTOR_ACTIVITY (mean (SD))	-0.10 (0.13)	-0.12 (0.13)	-0.07 (0.15)	0.01
GOMF_RNA_POLYMERASE_CORE_ENZYME_BINDING (mean (SD))	-0.01 (0.18)	-0.01 (0.18)	-0.07 (0.16)	0.01
GOBP_5S_CLASS_RRNA_TRANSCRIPTION_BY_RNA_POLYMERASE_III (mean (SD))	0.03 (0.29)	0.01 (0.31)	-0.08 (0.29)	0.011
GOBP_ACTIVATION_OF_CYSTEINE_TYPE_ENDOPEPTIDASE_ACTIVITY_INVOLVED_IN_APOPTOTIC_PROCESS_BY_CYTOCHROME_C (mean (SD))	0.04 (0.28)	-0.06 (0.25)	0.02 (0.30)	0.011
GOBP_CELLULAR_COPPER_ION_HOMEOSTASIS (mean (SD))	0.05 (0.23)	-0.03 (0.23)	0.00 (0.21)	0.011
GOBP_CYTOKINE_PRODUCTION (mean (SD))	-0.23 (0.06)	-0.22 (0.07)	-0.25 (0.06)	0.011
GOBP_DNA_TEMPLATED_TRANSCRIPTION_INITIATION (mean (SD))	-0.10 (0.12)	-0.10 (0.12)	-0.14 (0.13)	0.011
GOBP_DOPAMINE_BIOSYNTHETIC_PROCESS (mean (SD))	-0.05 (0.26)	-0.11 (0.26)	-0.01 (0.25)	0.011
GOBP_LIPOXIN_METABOLIC_PROCESS (mean (SD))	-0.12 (0.32)	-0.23 (0.32)	-0.18 (0.34)	0.011
GOBP_LIVER_REGENERATION (mean (SD))	-0.18 (0.17)	-0.24 (0.16)	-0.23 (0.14)	0.011
GOBP_MAINTENANCE_OF_PROTEIN_LOCALIZATION_IN_ENDOPLASMIC_RETICULUM (mean (SD))	0.03 (0.27)	0.01 (0.25)	-0.06 (0.25)	0.011
GOBP_NEGATIVE_REGULATION_OF_LEUKOCYTE_APOPTOTIC_PROCESS (mean (SD))	-0.11 (0.15)	-0.12 (0.15)	-0.17 (0.16)	0.011
GOBP_NEGATIVE_REGULATION_OF_VIRAL_TRANSCRIPTION (mean (SD))	-0.44 (0.15)	-0.42 (0.16)	-0.48 (0.15)	0.011
GOBP_NEUROMUSCULAR_SYNAPTIC_TRANSMISSION (mean (SD))	-0.08 (0.21)	-0.08 (0.22)	0.00 (0.21)	0.011
GOBP_POSITIVE_REGULATION_OF_VOLTAGE_GATED_CALCIUM_CHANNEL_ACTIVITY (mean (SD))	0.01 (0.34)	-0.06 (0.35)	0.08 (0.34)	0.011
GOBP_REGULATION_OF_HISTONE_H4_ACETYLATION (mean (SD))	-0.06 (0.24)	-0.04 (0.26)	-0.14 (0.25)	0.011
GOBP_REGULATION_OF_TOLL_LIKE_RECEPTOR_4_SIGNALING_PATHWAY (mean (SD))	-0.29 (0.14)	-0.27 (0.17)	-0.33 (0.15)	0.011
GOBP_RNA_LOCALIZATION (mean (SD))	-0.13 (0.14)	-0.13 (0.14)	-0.18 (0.15)	0.011
GOBP_SECRETORY_GRANULE_ORGANIZATION (mean (SD))	-0.01 (0.17)	0.03 (0.16)	-0.03 (0.16)	0.011
GOCC_CELL_BODY_FIBER (mean (SD))	0.00 (0.31)	-0.06 (0.29)	0.06 (0.35)	0.011
GOCC_CELL_BODY_MEMBRANE (mean (SD))	-0.02 (0.23)	-0.06 (0.21)	0.03 (0.23)	0.011
GOCC_CELL_CORTEX_REGION (mean (SD))	0.04 (0.23)	-0.04 (0.23)	0.03 (0.22)	0.011
GOCC_MEDIATOR_COMPLEX (mean (SD))	-0.07 (0.15)	-0.10 (0.16)	-0.13 (0.17)	0.011
GOCC_PALMITOYLTRANSFERASE_COMPLEX (mean (SD))	0.05 (0.31)	-0.04 (0.27)	-0.02 (0.27)	0.011
GOCC_POLE_PLASM (mean (SD))	-0.03 (0.19)	-0.02 (0.18)	-0.09 (0.20)	0.011
GOCC_TERMINAL_BOUTON (mean (SD))	-0.04 (0.18)	-0.09 (0.18)	-0.02 (0.17)	0.011
GOCC_TRANSCRIPTION_FACTOR_TFIIIC_COMPLEX (mean (SD))	0.03 (0.29)	0.01 (0.31)	-0.08 (0.29)	0.011
GOMF_ATP_DEPENDENT_ACTIVITY_ACTING_ON_RNA (mean (SD))	-0.17 (0.14)	-0.16 (0.14)	-0.21 (0.15)	0.011
GOMF_ATPASE_COUPLED_CATION_TRANSMEMBRANE_TRANSPORTER_ACTIVITY (mean (SD))	-0.03 (0.27)	-0.11 (0.27)	-0.01 (0.27)	0.011
GOMF_RNA_METHYLTRANSFERASE_ACTIVITY (mean (SD))	-0.02 (0.16)	-0.05 (0.15)	-0.07 (0.16)	0.011
GOBP_ACTIVATION_OF_PROTEIN_KINASE_C_ACTIVITY (mean (SD))	0.03 (0.36)	0.01 (0.34)	-0.10 (0.37)	0.012
GOBP_ANGIOGENESIS_INVOLVED_IN_WOUND_HEALING (mean (SD))	-0.21 (0.18)	-0.23 (0.17)	-0.28 (0.19)	0.012
GOBP_APICAL_PROTEIN_LOCALIZATION (mean (SD))	-0.03 (0.20)	-0.08 (0.19)	-0.09 (0.20)	0.012
GOBP_CELL_CELL_ADHESION_VIA_PLASMA_MEMBRANE_ADHESION_MOLECULES (mean (SD))	-0.03 (0.08)	-0.05 (0.08)	-0.04 (0.09)	0.012
GOBP_CELL_CYCLE_CHECKPOINT_SIGNALING (mean (SD))	-0.13 (0.10)	-0.12 (0.10)	-0.16 (0.11)	0.012
GOBP_CELLULAR_RESPONSE_TO_STEROID_HORMONE_STIMULUS (mean (SD))	-0.11 (0.10)	-0.12 (0.12)	-0.15 (0.11)	0.012
GOBP_FEMALE_GENITALIA_DEVELOPMENT (mean (SD))	-0.08 (0.19)	-0.13 (0.19)	-0.06 (0.20)	0.012
GOBP_MYELOID_DENDRITIC_CELL_ACTIVATION (mean (SD))	-0.15 (0.17)	-0.17 (0.17)	-0.21 (0.15)	0.012
GOBP_NEGATIVE_REGULATION_OF_TOLL_LIKE_RECEPTOR_2_SIGNALING_PATHWAY (mean (SD))	-0.12 (0.33)	-0.08 (0.34)	-0.22 (0.36)	0.012
GOBP_PEPTIDE_CROSS_LINKING (mean (SD))	-0.06 (0.18)	-0.03 (0.16)	-0.10 (0.16)	0.012
GOBP_POSITIVE_REGULATION_OF_BROWN_FAT_CELL_DIFFERENTIATION (mean (SD))	-0.08 (0.21)	-0.14 (0.21)	-0.15 (0.19)	0.012
GOBP_POSITIVE_REGULATION_OF_CELL_MATURATION (mean (SD))	-0.08 (0.27)	-0.11 (0.32)	-0.19 (0.27)	0.012
GOBP_POSITIVE_REGULATION_OF_SYNCYTIUM_FORMATION_BY_PLASMA_MEMBRANE_FUSION (mean (SD))	-0.26 (0.16)	-0.26 (0.21)	-0.32 (0.18)	0.012
GOBP_POSITIVE_REGULATION_OF_TRANSCRIPTION_OF_NUCLEOLAR_LARGE_RRNA_BY_RNA_POLYMERASE_I (mean (SD))	-0.09 (0.29)	-0.09 (0.27)	-0.19 (0.30)	0.012
GOBP_PROTEIN_O_LINKED_MANNOSYLATION (mean (SD))	0.03 (0.25)	0.02 (0.26)	-0.07 (0.26)	0.012
GOBP_REGULATION_OF_BRANCHING_INVOLVED_IN_URETERIC_BUD_MORPHOGENESIS (mean (SD))	-0.13 (0.18)	-0.16 (0.18)	-0.19 (0.15)	0.012
GOBP_REGULATION_OF_LYMPHOCYTE_ACTIVATION (mean (SD))	-0.11 (0.06)	-0.10 (0.08)	-0.13 (0.08)	0.012
GOBP_REGULATION_OF_POSTSYNAPTIC_CYTOSOLIC_CALCIUM_ION_CONCENTRATION (mean (SD))	0.05 (0.39)	-0.08 (0.37)	0.03 (0.38)	0.012
GOBP_REGULATION_OF_POSTSYNAPTIC_MEMBRANE_NEUROTRANSMITTER_RECEPTOR_LEVELS (mean (SD))	-0.04 (0.20)	-0.09 (0.19)	-0.02 (0.19)	0.012
GOBP_REGULATION_OF_RESPONSE_TO_DNA_DAMAGE_STIMULUS (mean (SD))	-0.08 (0.11)	-0.07 (0.11)	-0.11 (0.12)	0.012
GOBP_REGULATION_OF_TRANSCRIPTION_BY_RNA_POLYMERASE_I (mean (SD))	-0.02 (0.19)	-0.01 (0.19)	-0.08 (0.18)	0.012
GOBP_REGULATION_OF_TRANSLATION_IN_RESPONSE_TO_ENDOPLASMIC_RETICULUM_STRESS (mean (SD))	-0.09 (0.29)	-0.05 (0.27)	-0.15 (0.26)	0.012
GOBP_REGULATION_OF_TYPE_B_PANCREATIC_CELL_DEVELOPMENT (mean (SD))	-0.03 (0.30)	-0.03 (0.31)	0.08 (0.31)	0.012
GOBP_RESPONSE_TO_VIRUS (mean (SD))	-0.16 (0.08)	-0.15 (0.09)	-0.18 (0.10)	0.012
GOBP_TRANSCRIPTION_ELONGATION_FROM_RNA_POLYMERASE_II_PROMOTER (mean (SD))	-0.01 (0.18)	0.00 (0.18)	-0.07 (0.18)	0.012
GOCC_CLATHRIN_SCULPTED_GAMMA_AMINOBUTYRIC_ACID_TRANSPORT_VESICLE (mean (SD))	-0.01 (0.47)	-0.08 (0.48)	0.11 (0.49)	0.012
GOCC_PHAGOLYSOSOME (mean (SD))	-0.14 (0.31)	-0.08 (0.32)	-0.21 (0.33)	0.012
GOMF_THYROID_HORMONE_RECEPTOR_BINDING (mean (SD))	-0.09 (0.19)	-0.07 (0.19)	-0.15 (0.21)	0.012
KEGG_DNA_REPLICATION (mean (SD))	-0.02 (0.20)	-0.01 (0.20)	-0.08 (0.19)	0.012
GOBP_3_UTR_MEDIATED_MRNA_DESTABILIZATION (mean (SD))	-0.11 (0.19)	-0.07 (0.20)	-0.15 (0.19)	0.013
GOBP_CELL_COMMUNICATION_INVOLVED_IN_CARDIAC_CONDUCTION (mean (SD))	-0.04 (0.18)	-0.07 (0.19)	0.00 (0.19)	0.013
GOBP_DNA_REPLICATION_DEPENDENT_CHROMATIN_ORGANIZATION (mean (SD))	-0.19 (0.25)	-0.16 (0.25)	-0.26 (0.27)	0.013
GOBP_DORSAL_VENTRAL_NEURAL_TUBE_PATTERNING (mean (SD))	-0.02 (0.19)	-0.08 (0.19)	-0.04 (0.18)	0.013
GOBP_LEUKOCYTE_CELL_CELL_ADHESION (mean (SD))	-0.12 (0.07)	-0.10 (0.09)	-0.14 (0.09)	0.013
GOBP_METAPHASE_ANAPHASE_TRANSITION_OF_CELL_CYCLE (mean (SD))	0.00 (0.15)	0.00 (0.15)	-0.06 (0.18)	0.013
GOBP_NUCLEUS_LOCALIZATION (mean (SD))	-0.02 (0.21)	0.01 (0.20)	0.05 (0.17)	0.013
GOBP_POSITIVE_REGULATION_OF_CELLULAR_BIOSYNTHETIC_PROCESS (mean (SD))	-0.09 (0.06)	-0.08 (0.07)	-0.11 (0.07)	0.013
GOBP_POSITIVE_REGULATION_OF_CENTRIOLE_REPLICATION (mean (SD))	0.02 (0.35)	0.03 (0.35)	-0.10 (0.39)	0.013
GOBP_POSITIVE_REGULATION_OF_MICROTUBULE_POLYMERIZATION_OR_DEPOLYMERIZATION (mean (SD))	-0.20 (0.17)	-0.25 (0.15)	-0.20 (0.16)	0.013
GOBP_POSITIVE_REGULATION_OF_RESPONSE_TO_DNA_DAMAGE_STIMULUS (mean (SD))	-0.01 (0.12)	0.01 (0.14)	-0.04 (0.14)	0.013
GOBP_POTASSIUM_ION_TRANSPORT (mean (SD))	-0.03 (0.15)	-0.07 (0.15)	-0.01 (0.16)	0.013
GOBP_PROGESTERONE_RECEPTOR_SIGNALING_PATHWAY (mean (SD))	0.05 (0.34)	0.02 (0.31)	-0.07 (0.35)	0.013
GOBP_PROTEIN_LOCALIZATION_TO_POSTSYNAPSE (mean (SD))	-0.03 (0.21)	-0.10 (0.22)	-0.03 (0.22)	0.013
GOBP_PROTEIN_SUMOYLATION (mean (SD))	-0.10 (0.17)	-0.06 (0.17)	-0.13 (0.16)	0.013
GOBP_REGULATION_OF_INTRINSIC_APOPTOTIC_SIGNALING_PATHWAY_IN_RESPONSE_TO_DNA_DAMAGE (mean (SD))	-0.06 (0.21)	-0.03 (0.22)	-0.11 (0.23)	0.013
GOBP_REGULATION_OF_VENTRICULAR_CARDIAC_MUSCLE_CELL_MEMBRANE_DEPOLARIZATION (mean (SD))	0.02 (0.26)	-0.04 (0.27)	0.06 (0.26)	0.013
GOBP_REGULATION_OF_VIRAL_TRANSCRIPTION (mean (SD))	-0.39 (0.14)	-0.37 (0.15)	-0.42 (0.15)	0.013
GOBP_RESPONSE_TO_GAMMA_RADIATION (mean (SD))	-0.04 (0.16)	-0.04 (0.16)	-0.10 (0.16)	0.013
GOBP_SODIUM_ION_TRANSMEMBRANE_TRANSPORT (mean (SD))	-0.03 (0.15)	-0.07 (0.14)	-0.02 (0.15)	0.013
GOBP_TONIC_SMOOTH_MUSCLE_CONTRACTION (mean (SD))	-0.14 (0.26)	-0.19 (0.24)	-0.09 (0.26)	0.013
GOBP_VESICLE_MEDIATED_CHOLESTEROL_TRANSPORT (mean (SD))	-0.15 (0.35)	-0.18 (0.34)	-0.05 (0.35)	0.013
GOBP_VESICLE_TARGETING (mean (SD))	-0.04 (0.23)	-0.04 (0.21)	-0.12 (0.23)	0.013
GOCC_CALCIUM_CHANNEL_COMPLEX (mean (SD))	-0.07 (0.21)	-0.12 (0.21)	-0.05 (0.21)	0.013
GOCC_NLRP3_INFLAMMASOME_COMPLEX (mean (SD))	-0.11 (0.30)	-0.05 (0.28)	-0.16 (0.28)	0.013
GOMF_POSTSYNAPTIC_NEUROTRANSMITTER_RECEPTOR_ACTIVITY (mean (SD))	-0.14 (0.14)	-0.16 (0.15)	-0.11 (0.15)	0.013
KEGG_TOLL_LIKE_RECEPTOR_SIGNALING_PATHWAY (mean (SD))	-0.11 (0.11)	-0.12 (0.11)	-0.15 (0.12)	0.013
GOBP_CELLULAR_SPHINGOLIPID_HOMEOSTASIS (mean (SD))	0.08 (0.36)	-0.02 (0.33)	-0.02 (0.33)	0.014
GOBP_CHROMATIN_DISASSEMBLY (mean (SD))	-0.05 (0.21)	-0.01 (0.22)	-0.10 (0.20)	0.014
GOBP_DNA_SYNTHESIS_INVOLVED_IN_DNA_REPAIR (mean (SD))	-0.01 (0.18)	0.03 (0.19)	-0.04 (0.22)	0.014
GOBP_ENDOPLASMIC_RETICULUM_TO_CYTOSOL_TRANSPORT (mean (SD))	-0.02 (0.22)	-0.03 (0.24)	-0.10 (0.20)	0.014
GOBP_IMMUNE_RESPONSE_INHIBITING_SIGNAL_TRANSDUCTION (mean (SD))	-0.78 (0.10)	-0.78 (0.10)	-0.81 (0.08)	0.014
GOBP_LOW_DENSITY_LIPOPROTEIN_PARTICLE_CLEARANCE (mean (SD))	-0.02 (0.17)	-0.02 (0.19)	-0.08 (0.19)	0.014
GOBP_MITOTIC_CELL_CYCLE_PHASE_TRANSITION (mean (SD))	-0.07 (0.08)	-0.07 (0.07)	-0.09 (0.08)	0.014
GOBP_NCRNA_TRANSCRIPTION (mean (SD))	-0.04 (0.15)	-0.06 (0.14)	-0.10 (0.15)	0.014
GOBP_NEGATIVE_REGULATION_OF_IMMUNE_SYSTEM_PROCESS (mean (SD))	-0.21 (0.08)	-0.19 (0.09)	-0.23 (0.08)	0.014
GOBP_NEGATIVE_REGULATION_OF_MITOCHONDRIAL_OUTER_MEMBRANE_PERMEABILIZATION_INVOLVED_IN_APOPTOTIC_SIGNALING_PATHWAY (mean (SD))	-0.40 (0.20)	-0.47 (0.17)	-0.43 (0.19)	0.014
GOBP_POSITIVE_REGULATION_OF_ENDOTHELIAL_CELL_DEVELOPMENT (mean (SD))	0.07 (0.35)	-0.02 (0.36)	-0.05 (0.34)	0.014
GOBP_POSITIVE_REGULATION_OF_I_KAPPAB_KINASE_NF_KAPPAB_SIGNALING (mean (SD))	-0.11 (0.11)	-0.11 (0.12)	-0.15 (0.12)	0.014
GOBP_POSITIVE_REGULATION_OF_PLATELET_ACTIVATION (mean (SD))	0.00 (0.34)	0.03 (0.36)	-0.10 (0.35)	0.014
GOBP_POSITIVE_REGULATION_OF_RNA_METABOLIC_PROCESS (mean (SD))	-0.10 (0.06)	-0.09 (0.07)	-0.12 (0.08)	0.014
GOBP_REGULATION_OF_ANTIGEN_PROCESSING_AND_PRESENTATION (mean (SD))	-0.16 (0.21)	-0.17 (0.22)	-0.24 (0.22)	0.014
GOBP_REGULATION_OF_CGMP_MEDIATED_SIGNALING (mean (SD))	0.01 (0.26)	-0.04 (0.25)	0.06 (0.23)	0.014
GOBP_REGULATION_OF_CYCLASE_ACTIVITY (mean (SD))	-0.15 (0.19)	-0.18 (0.16)	-0.12 (0.16)	0.014
GOBP_REGULATION_OF_METAPHASE_PLATE_CONGRESSION (mean (SD))	0.06 (0.31)	-0.02 (0.31)	-0.05 (0.30)	0.014
GOBP_REGULATION_OF_NMDA_RECEPTOR_ACTIVITY (mean (SD))	-0.04 (0.26)	-0.08 (0.24)	0.02 (0.25)	0.014
GOBP_REGULATION_OF_RNA_EXPORT_FROM_NUCLEUS (mean (SD))	-0.02 (0.34)	0.05 (0.36)	-0.08 (0.35)	0.014
GOBP_RELEASE_OF_SEQUESTERED_CALCIUM_ION_INTO_CYTOSOL_BY_ENDOPLASMIC_RETICULUM (mean (SD))	-0.10 (0.20)	-0.13 (0.21)	-0.05 (0.21)	0.014
GOBP_SARCOPLASMIC_RETICULUM_CALCIUM_ION_TRANSPORT (mean (SD))	-0.10 (0.20)	-0.11 (0.21)	-0.04 (0.21)	0.014
GOBP_SYNAPTIC_VESICLE_BUDDING (mean (SD))	-0.11 (0.29)	-0.19 (0.28)	-0.09 (0.27)	0.014
GOBP_TELOMERE_MAINTENANCE (mean (SD))	-0.09 (0.15)	-0.09 (0.14)	-0.13 (0.14)	0.014
GOBP_TRANSCRIPTION_INITIATION_FROM_RNA_POLYMERASE_II_PROMOTER (mean (SD))	-0.09 (0.14)	-0.10 (0.12)	-0.14 (0.13)	0.014
GOCC_INFLAMMASOME_COMPLEX (mean (SD))	-0.16 (0.22)	-0.11 (0.20)	-0.19 (0.21)	0.014
GOCC_MALE_GERM_CELL_NUCLEUS (mean (SD))	-0.05 (0.26)	-0.04 (0.25)	-0.13 (0.24)	0.014
GOCC_NUCLEAR_SPECK (mean (SD))	-0.17 (0.10)	-0.18 (0.10)	-0.21 (0.11)	0.014
GOMF_ESTROGEN_16_ALPHA_HYDROXYLASE_ACTIVITY (mean (SD))	0.05 (0.26)	-0.04 (0.30)	-0.02 (0.28)	0.014
GOMF_OXIDOREDUCTASE_ACTIVITY_ACTING_ON_A_SULFUR_GROUP_OF_DONORS_OXYGEN_AS_ACCEPTOR (mean (SD))	0.02 (0.30)	0.04 (0.31)	-0.07 (0.28)	0.014
GOBP_ACTIVIN_RECEPTOR_SIGNALING_PATHWAY (mean (SD))	-0.15 (0.13)	-0.19 (0.11)	-0.20 (0.14)	0.015
GOBP_CELL_CYCLE_DNA_REPLICATION (mean (SD))	0.00 (0.22)	0.02 (0.22)	-0.06 (0.22)	0.015
GOBP_DEADENYLATION_DEPENDENT_DECAPPING_OF_NUCLEAR_TRANSCRIBED_MRNA (mean (SD))	-0.18 (0.25)	-0.15 (0.26)	-0.24 (0.25)	0.015
GOBP_ENDOPLASMIC_RETICULUM_MANNOSE_TRIMMING (mean (SD))	-0.29 (0.25)	-0.33 (0.22)	-0.38 (0.21)	0.015
GOBP_HEMATOPOIETIC_STEM_CELL_DIFFERENTIATION (mean (SD))	0.01 (0.17)	0.02 (0.18)	-0.04 (0.17)	0.015
GOBP_INTRACELLULAR_MRNA_LOCALIZATION (mean (SD))	-0.11 (0.27)	-0.06 (0.30)	-0.17 (0.30)	0.015
GOBP_LYMPHOCYTE_ACTIVATION (mean (SD))	-0.13 (0.07)	-0.12 (0.08)	-0.15 (0.08)	0.015
GOBP_METANEPHRIC_NEPHRON_TUBULE_MORPHOGENESIS (mean (SD))	-0.08 (0.29)	-0.09 (0.28)	-0.18 (0.24)	0.015
GOBP_NEGATIVE_REGULATION_OF_CARBOHYDRATE_METABOLIC_PROCESS (mean (SD))	-0.02 (0.12)	0.00 (0.14)	-0.05 (0.14)	0.015
GOBP_NEGATIVE_REGULATION_OF_CELL_CYCLE_G2_M_PHASE_TRANSITION (mean (SD))	-0.16 (0.13)	-0.16 (0.13)	-0.20 (0.12)	0.015
GOBP_NEGATIVE_REGULATION_OF_HISTONE_H3_K9_METHYLATION (mean (SD))	-0.11 (0.29)	-0.09 (0.31)	-0.20 (0.28)	0.015
GOBP_REGULATION_OF_MESENCHYMAL_CELL_PROLIFERATION (mean (SD))	0.01 (0.24)	0.01 (0.23)	-0.07 (0.25)	0.015
GOBP_REGULATION_OF_NEURON_PROJECTION_REGENERATION (mean (SD))	-0.06 (0.20)	-0.08 (0.19)	0.00 (0.20)	0.015
GOBP_REGULATION_OF_TOR_SIGNALING (mean (SD))	-0.03 (0.14)	-0.04 (0.12)	-0.08 (0.13)	0.015
GOBP_SEQUESTERING_OF_TRIGLYCERIDE (mean (SD))	-0.24 (0.20)	-0.30 (0.22)	-0.31 (0.20)	0.015
GOBP_TOLL_LIKE_RECEPTOR_7_SIGNALING_PATHWAY (mean (SD))	-0.24 (0.26)	-0.18 (0.27)	-0.28 (0.27)	0.015
GOCC_OUTER_KINETOCHORE (mean (SD))	-0.15 (0.26)	-0.12 (0.29)	-0.05 (0.27)	0.015
GOMF_HEXOKINASE_ACTIVITY (mean (SD))	-0.01 (0.35)	-0.03 (0.36)	0.10 (0.39)	0.015
GOMF_UBIQUITIN_BINDING (mean (SD))	-0.03 (0.16)	-0.05 (0.15)	-0.09 (0.16)	0.015
GOMF_WNT_PROTEIN_BINDING (mean (SD))	-0.05 (0.22)	-0.01 (0.21)	-0.09 (0.23)	0.015
GOBP_CELLULAR_NITROGEN_COMPOUND_CATABOLIC_PROCESS (mean (SD))	-0.11 (0.08)	-0.12 (0.08)	-0.14 (0.08)	0.016
GOBP_CHORION_DEVELOPMENT (mean (SD))	0.03 (0.27)	0.02 (0.29)	-0.07 (0.28)	0.016
GOBP_HISTONE_H4_K16_ACETYLATION (mean (SD))	-0.05 (0.23)	-0.02 (0.23)	-0.11 (0.20)	0.016
GOBP_IMMUNOLOGICAL_SYNAPSE_FORMATION (mean (SD))	0.01 (0.24)	0.03 (0.24)	-0.06 (0.26)	0.016
GOBP_MITOTIC_G2_DNA_DAMAGE_CHECKPOINT_SIGNALING (mean (SD))	-0.16 (0.16)	-0.16 (0.18)	-0.22 (0.17)	0.016
GOBP_NEGATIVE_REGULATION_OF_ALPHA_BETA_T_CELL_PROLIFERATION (mean (SD))	-0.21 (0.19)	-0.15 (0.21)	-0.23 (0.21)	0.016
GOBP_POSITIVE_REGULATION_OF_HISTONE_METHYLATION (mean (SD))	-0.10 (0.19)	-0.08 (0.19)	-0.16 (0.22)	0.016
GOBP_POSITIVE_REGULATION_OF_NUCLEOBASE_CONTAINING_COMPOUND_METABOLIC_PROCESS (mean (SD))	-0.10 (0.06)	-0.09 (0.07)	-0.11 (0.08)	0.016
GOBP_POSITIVE_REGULATION_OF_PROTEIN_POLYMERIZATION (mean (SD))	-0.13 (0.13)	-0.17 (0.12)	-0.13 (0.12)	0.016
GOBP_POSITIVE_REGULATION_OF_RESPIRATORY_BURST (mean (SD))	-0.04 (0.30)	-0.01 (0.31)	0.07 (0.28)	0.016
GOBP_PROGRAMMED_NECROTIC_CELL_DEATH (mean (SD))	-0.15 (0.16)	-0.16 (0.17)	-0.21 (0.17)	0.016
GOBP_PROTEIN_LOCALIZATION_TO_SYNAPSE (mean (SD))	-0.07 (0.19)	-0.13 (0.20)	-0.08 (0.20)	0.016
GOBP_REGULATION_OF_IMMUNE_SYSTEM_PROCESS (mean (SD))	-0.21 (0.07)	-0.20 (0.08)	-0.23 (0.07)	0.016
GOBP_REGULATION_OF_LIPOPROTEIN_PARTICLE_CLEARANCE (mean (SD))	-0.02 (0.17)	-0.03 (0.19)	-0.08 (0.17)	0.016
GOBP_REGULATION_OF_POTASSIUM_ION_TRANSPORT (mean (SD))	-0.02 (0.18)	-0.06 (0.18)	0.01 (0.18)	0.016
GOBP_REGULATION_OF_SYNCYTIUM_FORMATION_BY_PLASMA_MEMBRANE_FUSION (mean (SD))	-0.22 (0.16)	-0.22 (0.20)	-0.28 (0.17)	0.016
GOCC_BRCA1_A_COMPLEX (mean (SD))	-0.01 (0.36)	0.03 (0.34)	-0.10 (0.40)	0.016
GOCC_MITOTIC_SPINDLE_POLE (mean (SD))	-0.05 (0.19)	-0.04 (0.24)	-0.12 (0.21)	0.016
GOCC_RIBBON_SYNAPSE (mean (SD))	-0.04 (0.31)	-0.14 (0.29)	-0.07 (0.32)	0.016
GOCC_SMAD_PROTEIN_COMPLEX (mean (SD))	0.02 (0.30)	0.01 (0.31)	-0.09 (0.32)	0.016
GOMF_NITRIC_OXIDE_SYNTHASE_BINDING (mean (SD))	0.03 (0.32)	-0.02 (0.30)	0.09 (0.28)	0.016
GOMF_OXYGEN_BINDING (mean (SD))	-0.01 (0.18)	-0.06 (0.17)	-0.01 (0.20)	0.016
GOBP_BIOLOGICAL_PROCESS_INVOLVED_IN_INTRASPECIES_INTERACTION_BETWEEN_ORGANISMS (mean (SD))	-0.13 (0.12)	-0.16 (0.13)	-0.11 (0.12)	0.017
GOBP_CELLULAR_RESPONSE_TO_PROGESTERONE_STIMULUS (mean (SD))	0.06 (0.37)	0.01 (0.34)	-0.07 (0.36)	0.017
GOBP_CHROMATIN_ORGANIZATION (mean (SD))	-0.13 (0.09)	-0.12 (0.09)	-0.15 (0.09)	0.017
GOBP_DNA_REPAIR (mean (SD))	-0.07 (0.11)	-0.07 (0.10)	-0.11 (0.12)	0.017
GOBP_LONG_CHAIN_FATTY_ACID_IMPORT_ACROSS_PLASMA_MEMBRANE (mean (SD))	0.03 (0.29)	0.01 (0.32)	-0.08 (0.30)	0.017
GOBP_MHC_CLASS_II_BIOSYNTHETIC_PROCESS (mean (SD))	-0.03 (0.21)	-0.06 (0.23)	-0.12 (0.26)	0.017
GOBP_NEURONAL_ACTION_POTENTIAL_PROPAGATION (mean (SD))	0.03 (0.35)	-0.07 (0.35)	0.05 (0.40)	0.017
GOBP_OVARIAN_FOLLICLE_DEVELOPMENT (mean (SD))	0.00 (0.14)	-0.02 (0.14)	-0.05 (0.14)	0.017
GOBP_POSITIVE_REGULATION_OF_PHOSPHOLIPID_TRANSLOCATION (mean (SD))	0.03 (0.32)	-0.06 (0.34)	0.06 (0.35)	0.017
GOBP_REGULATION_OF_INCLUSION_BODY_ASSEMBLY (mean (SD))	-0.30 (0.20)	-0.36 (0.17)	-0.30 (0.17)	0.017
GOBP_REGULATION_OF_MITOTIC_SISTER_CHROMATID_SEGREGATION (mean (SD))	0.02 (0.16)	0.01 (0.17)	-0.04 (0.20)	0.017
GOBP_REGULATION_OF_MRNA_EXPORT_FROM_NUCLEUS (mean (SD))	-0.03 (0.37)	0.06 (0.38)	-0.08 (0.41)	0.017
GOBP_REGULATION_OF_TOLL_LIKE_RECEPTOR_SIGNALING_PATHWAY (mean (SD))	-0.24 (0.11)	-0.22 (0.12)	-0.26 (0.12)	0.017
GOBP_RNA_MODIFICATION (mean (SD))	-0.02 (0.13)	-0.05 (0.13)	-0.06 (0.12)	0.017
GOBP_TRNA_MODIFICATION (mean (SD))	0.02 (0.20)	-0.03 (0.19)	-0.05 (0.20)	0.017
GOBP_VENTRICULAR_CARDIAC_MUSCLE_CELL_MEMBRANE_REPOLARIZATION (mean (SD))	-0.03 (0.18)	-0.07 (0.18)	0.00 (0.18)	0.017
GOCC_HETEROCHROMATIN (mean (SD))	-0.14 (0.13)	-0.10 (0.14)	-0.13 (0.14)	0.017
GOCC_NEURON_SPINE (mean (SD))	-0.10 (0.20)	-0.14 (0.18)	-0.07 (0.19)	0.017
GOCC_PERICENTRIOLAR_MATERIAL (mean (SD))	-0.07 (0.20)	-0.06 (0.20)	0.00 (0.18)	0.017
GOCC_U1_SNRNP (mean (SD))	0.05 (0.23)	-0.03 (0.25)	0.01 (0.23)	0.017
GOMF_ARP2_3_COMPLEX_BINDING (mean (SD))	0.03 (0.26)	0.03 (0.26)	-0.06 (0.24)	0.017
KEGG_CELL_CYCLE (mean (SD))	-0.02 (0.15)	-0.02 (0.15)	-0.07 (0.15)	0.017
GOBP_CALCIUM_ION_EXPORT_ACROSS_PLASMA_MEMBRANE (mean (SD))	-0.18 (0.37)	-0.25 (0.35)	-0.11 (0.37)	0.018
GOBP_IMMUNE_RESPONSE_INHIBITING_CELL_SURFACE_RECEPTOR_SIGNALING_PATHWAY (mean (SD))	-0.81 (0.09)	-0.82 (0.08)	-0.84 (0.07)	0.018
GOBP_INTERFERON_BETA_PRODUCTION (mean (SD))	-0.19 (0.12)	-0.16 (0.16)	-0.20 (0.13)	0.018
GOBP_LEUKOCYTE_APOPTOTIC_PROCESS (mean (SD))	-0.09 (0.13)	-0.10 (0.14)	-0.14 (0.14)	0.018
GOBP_NEGATIVE_REGULATION_OF_BIOSYNTHETIC_PROCESS (mean (SD))	-0.10 (0.06)	-0.09 (0.06)	-0.11 (0.07)	0.018
GOBP_NEGATIVE_REGULATION_OF_SYNAPTIC_TRANSMISSION_GLUTAMATERGIC (mean (SD))	-0.09 (0.25)	-0.14 (0.23)	-0.05 (0.25)	0.018
GOBP_NEUROTRANSMITTER_LOADING_INTO_SYNAPTIC_VESICLE (mean (SD))	0.03 (0.30)	-0.05 (0.31)	0.06 (0.30)	0.018
GOBP_NUCLEOBASE_CONTAINING_COMPOUND_TRANSPORT (mean (SD))	-0.07 (0.12)	-0.07 (0.13)	-0.11 (0.13)	0.018
GOBP_RECEPTOR_LOCALIZATION_TO_SYNAPSE (mean (SD))	-0.04 (0.22)	-0.09 (0.21)	-0.01 (0.22)	0.018
GOBP_REGULATION_OF_MITOTIC_NUCLEAR_DIVISION (mean (SD))	-0.05 (0.09)	-0.05 (0.10)	-0.09 (0.11)	0.018
GOBP_REGULATION_OF_TELOMERE_MAINTENANCE (mean (SD))	-0.14 (0.16)	-0.14 (0.15)	-0.19 (0.15)	0.018
GOBP_REGULATION_OF_TUMOR_NECROSIS_FACTOR_MEDIATED_SIGNALING_PATHWAY (mean (SD))	-0.16 (0.12)	-0.17 (0.13)	-0.21 (0.12)	0.018
GOBP_REPLICATIVE_SENESCENCE (mean (SD))	0.02 (0.22)	0.00 (0.20)	-0.06 (0.22)	0.018
GOBP_VASCULAR_ENDOTHELIAL_GROWTH_FACTOR_RECEPTOR_SIGNALING_PATHWAY (mean (SD))	0.01 (0.16)	-0.02 (0.17)	-0.05 (0.16)	0.018
GOCC_BRCA1_C_COMPLEX (mean (SD))	0.00 (0.38)	0.03 (0.38)	-0.11 (0.41)	0.018
GOCC_VOLTAGE_GATED_CALCIUM_CHANNEL_COMPLEX (mean (SD))	-0.05 (0.22)	-0.12 (0.22)	-0.05 (0.22)	0.018
GOMF_DAMAGED_DNA_BINDING (mean (SD))	0.02 (0.16)	0.00 (0.16)	-0.04 (0.17)	0.018
GOMF_IMMUNOGLOBULIN_RECEPTOR_ACTIVITY (mean (SD))	0.04 (0.40)	-0.01 (0.41)	-0.10 (0.40)	0.018
GOMF_INWARD_RECTIFIER_POTASSIUM_CHANNEL_ACTIVITY (mean (SD))	0.01 (0.19)	-0.03 (0.19)	0.04 (0.19)	0.018
GOMF_N_FORMYL_PEPTIDE_RECEPTOR_ACTIVITY (mean (SD))	0.01 (0.40)	0.06 (0.43)	-0.09 (0.42)	0.018
GOMF_NITRIC_OXIDE_SYNTHASE_REGULATOR_ACTIVITY (mean (SD))	0.04 (0.41)	-0.04 (0.40)	0.11 (0.40)	0.018
GOMF_PHOSPHATIDYLSERINE_1_ACYLHYDROLASE_ACTIVITY (mean (SD))	0.04 (0.35)	0.01 (0.36)	-0.08 (0.35)	0.018
GOMF_TRIGLYCERIDE_LIPASE_ACTIVITY (mean (SD))	0.02 (0.17)	0.00 (0.19)	-0.05 (0.16)	0.018
GOBP_ANDROGEN_RECEPTOR_SIGNALING_PATHWAY (mean (SD))	-0.10 (0.17)	-0.09 (0.20)	-0.15 (0.17)	0.019
GOBP_CARDIAC_MUSCLE_CELL_PROLIFERATION (mean (SD))	-0.03 (0.14)	-0.03 (0.13)	-0.08 (0.16)	0.019
GOBP_CELL_ADHESION_MEDIATED_BY_INTEGRIN (mean (SD))	-0.03 (0.19)	0.00 (0.19)	-0.07 (0.20)	0.019
GOBP_CELL_CYCLE_PROCESS (mean (SD))	-0.10 (0.06)	-0.10 (0.06)	-0.12 (0.06)	0.019
GOBP_HUMORAL_IMMUNE_RESPONSE_MEDIATED_BY_CIRCULATING_IMMUNOGLOBULIN (mean (SD))	-0.39 (0.09)	-0.38 (0.09)	-0.41 (0.09)	0.019
GOBP_MONOSACCHARIDE_BIOSYNTHETIC_PROCESS (mean (SD))	-0.06 (0.12)	-0.08 (0.12)	-0.11 (0.12)	0.019
GOBP_NEGATIVE_REGULATION_OF_INTRINSIC_APOPTOTIC_SIGNALING_PATHWAY_IN_RESPONSE_TO_DNA_DAMAGE (mean (SD))	-0.08 (0.22)	-0.04 (0.22)	-0.13 (0.24)	0.019
GOBP_NUCLEAR_TRANSCRIBED_MRNA_CATABOLIC_PROCESS (mean (SD))	-0.18 (0.13)	-0.18 (0.13)	-0.22 (0.15)	0.019
GOBP_POSITIVE_REGULATION_OF_PROTEIN_LOCALIZATION_TO_NUCLEUS (mean (SD))	-0.03 (0.15)	-0.03 (0.16)	-0.08 (0.15)	0.019
GOBP_POSITIVE_REGULATION_OF_SKELETAL_MUSCLE_FIBER_DEVELOPMENT (mean (SD))	0.03 (0.28)	-0.06 (0.32)	0.04 (0.29)	0.019
GOBP_PROTEIN_LOCALIZATION_TO_CHROMATIN (mean (SD))	0.01 (0.20)	0.01 (0.20)	-0.05 (0.20)	0.019
GOBP_PROTEIN_LOCALIZATION_TO_PRESYNAPSE (mean (SD))	-0.05 (0.31)	-0.12 (0.33)	0.00 (0.34)	0.019
GOBP_REACTIVE_OXYGEN_SPECIES_BIOSYNTHETIC_PROCESS (mean (SD))	-0.08 (0.15)	-0.06 (0.15)	-0.11 (0.14)	0.019
GOBP_REGULATION_OF_MORPHOGENESIS_OF_A_BRANCHING_STRUCTURE (mean (SD))	-0.22 (0.12)	-0.24 (0.11)	-0.25 (0.10)	0.019
GOBP_REGULATION_OF_MRNA_METABOLIC_PROCESS (mean (SD))	-0.10 (0.11)	-0.10 (0.13)	-0.14 (0.13)	0.019
GOBP_REGULATION_OF_TOLL_LIKE_RECEPTOR_2_SIGNALING_PATHWAY (mean (SD))	-0.05 (0.28)	-0.05 (0.27)	-0.14 (0.29)	0.019
GOBP_TOLL_LIKE_RECEPTOR_2_SIGNALING_PATHWAY (mean (SD))	-0.05 (0.26)	-0.01 (0.25)	-0.11 (0.27)	0.019
GOCC_G_PROTEIN_COUPLED_RECEPTOR_COMPLEX (mean (SD))	-0.39 (0.20)	-0.37 (0.21)	-0.32 (0.21)	0.019
GOCC_INTRINSIC_COMPONENT_OF_EXTERNAL_SIDE_OF_PLASMA_MEMBRANE (mean (SD))	-0.02 (0.17)	-0.06 (0.15)	-0.06 (0.17)	0.019
GOCC_INTRINSIC_COMPONENT_OF_PLASMA_MEMBRANE (mean (SD))	-0.21 (0.06)	-0.23 (0.06)	-0.22 (0.06)	0.019
GOCC_JUNCTIONAL_SARCOPLASMIC_RETICULUM_MEMBRANE (mean (SD))	0.04 (0.30)	-0.06 (0.28)	0.02 (0.32)	0.019
GOCC_RNA_POLYMERASE_COMPLEX (mean (SD))	-0.12 (0.14)	-0.12 (0.14)	-0.17 (0.14)	0.019
GOMF_NUCLEOSOME_BINDING (mean (SD))	-0.10 (0.16)	-0.07 (0.16)	-0.13 (0.15)	0.019
GOMF_SINGLE_STRANDED_DNA_BINDING (mean (SD))	-0.04 (0.13)	-0.06 (0.13)	-0.09 (0.15)	0.019
GOBP_AMINOPHOSPHOLIPID_TRANSPORT (mean (SD))	0.04 (0.24)	-0.03 (0.25)	-0.03 (0.23)	0.02
GOBP_CALCIUM_ION_TRANSMEMBRANE_TRANSPORT_VIA_HIGH_VOLTAGE_GATED_CALCIUM_CHANNEL (mean (SD))	-0.03 (0.31)	-0.11 (0.29)	0.00 (0.30)	0.02
GOBP_COMPLEMENT_ACTIVATION (mean (SD))	-0.29 (0.10)	-0.28 (0.11)	-0.32 (0.11)	0.02
GOBP_GROWTH_HORMONE_RECEPTOR_SIGNALING_PATHWAY_VIA_JAK_STAT (mean (SD))	-0.01 (0.31)	0.04 (0.31)	-0.08 (0.34)	0.02
GOBP_MEMBRANE_PROTEIN_ECTODOMAIN_PROTEOLYSIS (mean (SD))	-0.14 (0.17)	-0.16 (0.18)	-0.20 (0.15)	0.02
GOBP_MOTOR_NEURON_AXON_GUIDANCE (mean (SD))	-0.05 (0.17)	-0.09 (0.16)	-0.02 (0.17)	0.02
GOBP_NEGATIVE_REGULATION_OF_B_CELL_APOPTOTIC_PROCESS (mean (SD))	-0.03 (0.21)	-0.09 (0.22)	-0.10 (0.21)	0.02
GOBP_NUCLEAR_TRANSPORT (mean (SD))	-0.05 (0.12)	-0.06 (0.13)	-0.10 (0.12)	0.02
GOBP_POSITIVE_REGULATION_OF_IMMUNE_SYSTEM_PROCESS (mean (SD))	-0.20 (0.07)	-0.19 (0.08)	-0.21 (0.07)	0.02
GOBP_PROTEIN_LOCALIZATION_TO_MICROTUBULE (mean (SD))	0.04 (0.24)	-0.04 (0.21)	0.01 (0.22)	0.02
GOBP_REGULATION_OF_DNA_METABOLIC_PROCESS (mean (SD))	-0.11 (0.10)	-0.11 (0.09)	-0.14 (0.10)	0.02
GOBP_REGULATION_OF_GLYCOGEN_STARCH_SYNTHASE_ACTIVITY (mean (SD))	-0.01 (0.31)	-0.04 (0.33)	0.08 (0.31)	0.02
GOBP_REGULATION_OF_SENSORY_PERCEPTION (mean (SD))	-0.09 (0.19)	-0.11 (0.18)	-0.04 (0.19)	0.02
GOBP_REGULATION_OF_TRANSLATIONAL_FIDELITY (mean (SD))	-0.46 (0.19)	-0.50 (0.17)	-0.51 (0.14)	0.02
GOBP_RESPONSE_TO_MURAMYL_DIPEPTIDE (mean (SD))	0.01 (0.19)	0.02 (0.23)	-0.06 (0.23)	0.02
GOBP_RNA_METHYLATION (mean (SD))	-0.01 (0.15)	-0.04 (0.15)	-0.07 (0.17)	0.02
GOBP_SYNAPSE_MATURATION (mean (SD))	-0.06 (0.23)	-0.12 (0.22)	-0.05 (0.23)	0.02
GOCC_SYNAPTIC_VESICLE_MEMBRANE (mean (SD))	-0.07 (0.25)	-0.14 (0.24)	-0.06 (0.24)	0.02
GOMF_STRUCTURAL_CONSTITUENT_OF_SYNAPSE (mean (SD))	0.03 (0.36)	-0.07 (0.36)	0.06 (0.37)	0.02
KEGG_NUCLEOTIDE_EXCISION_REPAIR (mean (SD))	-0.16 (0.18)	-0.15 (0.19)	-0.21 (0.18)	0.02
GOBP_ADAPTIVE_IMMUNE_RESPONSE_BASED_ON_SOMATIC_RECOMBINATION_OF_IMMUNE_RECEPTORS_BUILT_FROM_IMMUNOGLOBULIN_SUPERFAMILY_DOMAINS (mean (SD))	-0.20 (0.08)	-0.20 (0.08)	-0.22 (0.08)	0.021
GOBP_HEAT_ACCLIMATION (mean (SD))	-0.57 (0.19)	-0.62 (0.15)	-0.58 (0.16)	0.021
GOBP_MODULATION_OF_EXCITATORY_POSTSYNAPTIC_POTENTIAL (mean (SD))	-0.08 (0.21)	-0.12 (0.21)	-0.05 (0.21)	0.021
GOBP_NEGATIVE_REGULATION_OF_ENDOPLASMIC_RETICULUM_STRESS_INDUCED_EIF2_ALPHA_PHOSPHORYLATION (mean (SD))	0.02 (0.41)	0.04 (0.39)	-0.10 (0.39)	0.021
GOBP_NEGATIVE_REGULATION_OF_FIBROBLAST_MIGRATION (mean (SD))	0.01 (0.30)	-0.03 (0.27)	0.07 (0.28)	0.021
GOBP_NEGATIVE_REGULATION_OF_HISTONE_PHOSPHORYLATION (mean (SD))	0.02 (0.45)	0.01 (0.44)	-0.13 (0.42)	0.021
GOBP_NUCLEOSOME_ORGANIZATION (mean (SD))	-0.22 (0.09)	-0.21 (0.10)	-0.24 (0.09)	0.021
GOBP_POSITIVE_REGULATION_OF_FC_RECEPTOR_MEDIATED_STIMULATORY_SIGNALING_PATHWAY (mean (SD))	-0.15 (0.35)	-0.13 (0.34)	-0.25 (0.34)	0.021
GOBP_PROXIMAL_TUBULE_DEVELOPMENT (mean (SD))	-0.12 (0.30)	-0.12 (0.30)	-0.21 (0.26)	0.021
GOBP_REGULATION_OF_ATRIAL_CARDIAC_MUSCLE_CELL_MEMBRANE_REPOLARIZATION (mean (SD))	-0.14 (0.33)	-0.13 (0.33)	-0.03 (0.34)	0.021
GOBP_SODIUM_ION_TRANSPORT (mean (SD))	-0.03 (0.12)	-0.06 (0.12)	-0.02 (0.12)	0.021
GOBP_SPONTANEOUS_SYNAPTIC_TRANSMISSION (mean (SD))	-0.39 (0.24)	-0.41 (0.21)	-0.33 (0.26)	0.021
GOBP_SYNAPTIC_VESICLE_DOCKING (mean (SD))	0.03 (0.37)	-0.04 (0.41)	0.10 (0.40)	0.021
GOCC_CHROMATIN (mean (SD))	-0.10 (0.06)	-0.09 (0.06)	-0.11 (0.07)	0.021
GOMF_LYSOPHOSPHOLIPID_ACYLTRANSFERASE_ACTIVITY (mean (SD))	-0.43 (0.13)	-0.47 (0.13)	-0.43 (0.15)	0.021
GOMF_MAP_KINASE_KINASE_KINASE_ACTIVITY (mean (SD))	-0.04 (0.20)	-0.02 (0.20)	-0.10 (0.22)	0.021
GOMF_NON_MEMBRANE_SPANNING_PROTEIN_TYROSINE_KINASE_ACTIVITY (mean (SD))	-0.06 (0.14)	-0.04 (0.14)	-0.09 (0.14)	0.021
GOMF_VOLTAGE_GATED_CALCIUM_CHANNEL_ACTIVITY_INVOLVED_IN_CARDIAC_MUSCLE_CELL_ACTION_POTENTIAL (mean (SD))	-0.15 (0.36)	-0.22 (0.33)	-0.08 (0.38)	0.021
GOBP_CENTRIOLE_CENTRIOLE_COHESION (mean (SD))	0.02 (0.28)	0.02 (0.32)	-0.07 (0.29)	0.022
GOBP_CENTROMERE_COMPLEX_ASSEMBLY (mean (SD))	0.00 (0.23)	0.03 (0.21)	-0.05 (0.23)	0.022
GOBP_CHEMOSENSORY_BEHAVIOR (mean (SD))	-0.11 (0.20)	-0.14 (0.21)	-0.06 (0.21)	0.022
GOBP_CYTOPLASMIC_MICROTUBULE_ORGANIZATION (mean (SD))	-0.06 (0.16)	-0.11 (0.14)	-0.08 (0.14)	0.022
GOBP_ESTABLISHMENT_OF_PIGMENT_GRANULE_LOCALIZATION (mean (SD))	-0.04 (0.25)	-0.12 (0.27)	-0.08 (0.25)	0.022
GOBP_FAS_SIGNALING_PATHWAY (mean (SD))	-0.13 (0.36)	-0.13 (0.36)	-0.24 (0.32)	0.022
GOBP_GAMMA_DELTA_T_CELL_ACTIVATION (mean (SD))	-0.46 (0.12)	-0.43 (0.12)	-0.47 (0.13)	0.022
GOBP_GLOMERULAR_VISCERAL_EPITHELIAL_CELL_MIGRATION (mean (SD))	-0.03 (0.36)	0.04 (0.40)	-0.10 (0.41)	0.022
GOBP_HEPATOCYTE_APOPTOTIC_PROCESS (mean (SD))	-0.06 (0.21)	-0.02 (0.22)	-0.10 (0.23)	0.022
GOBP_MITOCHONDRIAL_TRANSCRIPTION (mean (SD))	-0.11 (0.24)	-0.16 (0.22)	-0.19 (0.24)	0.022
GOBP_NEUROTRANSMITTER_SECRETION (mean (SD))	-0.02 (0.23)	-0.08 (0.22)	0.00 (0.22)	0.022
GOBP_POSITIVE_REGULATION_OF_CHROMATIN_BINDING (mean (SD))	-0.01 (0.26)	0.05 (0.27)	-0.05 (0.25)	0.022
GOBP_POSITIVE_REGULATION_OF_IMMATURE_T_CELL_PROLIFERATION (mean (SD))	-0.19 (0.31)	-0.17 (0.34)	-0.08 (0.31)	0.022
GOBP_POSITIVE_REGULATION_OF_INTERFERON_BETA_PRODUCTION (mean (SD))	-0.18 (0.16)	-0.14 (0.21)	-0.20 (0.18)	0.022
GOBP_POSITIVE_REGULATION_OF_MYOBLAST_FUSION (mean (SD))	-0.30 (0.20)	-0.29 (0.24)	-0.36 (0.21)	0.022
GOBP_REGULATION_OF_PROTEIN_DEACETYLATION (mean (SD))	-0.07 (0.14)	-0.06 (0.14)	-0.11 (0.15)	0.022
GOBP_REGULATION_OF_SODIUM_ION_TRANSMEMBRANE_TRANSPORT (mean (SD))	-0.04 (0.20)	-0.09 (0.21)	-0.02 (0.21)	0.022
GOCC_DISTAL_AXON (mean (SD))	-0.02 (0.20)	-0.07 (0.19)	0.00 (0.20)	0.022
GOCC_LATERAL_ELEMENT (mean (SD))	-0.07 (0.31)	-0.07 (0.27)	-0.16 (0.31)	0.022
GOCC_PHOTORECEPTOR_INNER_SEGMENT (mean (SD))	0.00 (0.13)	-0.04 (0.12)	-0.02 (0.13)	0.022
GOCC_REPLISOME (mean (SD))	0.01 (0.26)	0.02 (0.27)	-0.07 (0.28)	0.022
GOMF_OXIDOREDUCTASE_ACTIVITY_ACTING_ON_NAD_P_H_OXYGEN_AS_ACCEPTOR (mean (SD))	0.03 (0.22)	-0.01 (0.21)	-0.04 (0.22)	0.022
GOMF_PRE_MRNA_BINDING (mean (SD))	-0.04 (0.20)	-0.05 (0.23)	-0.12 (0.23)	0.022
GOMF_TRANSCRIPTION_COREGULATOR_ACTIVITY (mean (SD))	-0.09 (0.09)	-0.09 (0.09)	-0.12 (0.09)	0.022
GOBP_BUD_ELONGATION_INVOLVED_IN_LUNG_BRANCHING (mean (SD))	0.03 (0.39)	0.02 (0.36)	-0.09 (0.36)	0.023
GOBP_DENDRITE_EXTENSION (mean (SD))	-0.09 (0.24)	-0.14 (0.23)	-0.06 (0.24)	0.023
GOBP_ENDOTHELIAL_CELL_ACTIVATION (mean (SD))	0.04 (0.29)	0.00 (0.28)	-0.06 (0.28)	0.023
GOBP_FOAM_CELL_DIFFERENTIATION (mean (SD))	-0.05 (0.15)	-0.03 (0.16)	-0.09 (0.16)	0.023
GOBP_HYDROGEN_SULFIDE_BIOSYNTHETIC_PROCESS (mean (SD))	0.00 (0.36)	0.03 (0.39)	-0.10 (0.38)	0.023
GOBP_LIPOPHAGY (mean (SD))	-0.07 (0.30)	-0.13 (0.31)	-0.17 (0.27)	0.023
GOBP_MRNA_METABOLIC_PROCESS (mean (SD))	-0.13 (0.11)	-0.13 (0.12)	-0.16 (0.12)	0.023
GOBP_NEGATIVE_REGULATION_OF_HYDROGEN_PEROXIDE_METABOLIC_PROCESS (mean (SD))	-0.28 (0.26)	-0.23 (0.30)	-0.33 (0.27)	0.023
GOBP_PEPTIDE_ANTIGEN_ASSEMBLY_WITH_MHC_CLASS_II_PROTEIN_COMPLEX (mean (SD))	-0.50 (0.28)	-0.45 (0.29)	-0.56 (0.29)	0.023
GOBP_PHAGOSOME_MATURATION (mean (SD))	0.03 (0.24)	0.00 (0.24)	-0.05 (0.22)	0.023
GOBP_REGULATION_OF_ACTIVIN_RECEPTOR_SIGNALING_PATHWAY (mean (SD))	-0.24 (0.16)	-0.28 (0.15)	-0.28 (0.16)	0.023
GOBP_REGULATION_OF_BONE_RESORPTION (mean (SD))	-0.05 (0.16)	-0.08 (0.16)	-0.10 (0.17)	0.023
GOBP_REGULATION_OF_SKELETAL_MUSCLE_CONTRACTION (mean (SD))	-0.02 (0.29)	0.01 (0.28)	0.07 (0.27)	0.023
GOBP_REGULATION_OF_SKELETAL_MUSCLE_FIBER_DEVELOPMENT (mean (SD))	0.02 (0.27)	-0.06 (0.30)	0.03 (0.28)	0.023
GOBP_TELOMERE_ORGANIZATION (mean (SD))	-0.09 (0.14)	-0.09 (0.13)	-0.13 (0.14)	0.023
GOBP_VENTRICULAR_SEPTUM_MORPHOGENESIS (mean (SD))	0.02 (0.24)	0.01 (0.24)	-0.06 (0.25)	0.023
GOCC_SCHAFFER_COLLATERAL_CA1_SYNAPSE (mean (SD))	-0.10 (0.22)	-0.16 (0.21)	-0.08 (0.23)	0.023
GOCC_SPECTRIN (mean (SD))	0.01 (0.29)	-0.03 (0.31)	0.08 (0.29)	0.023
GOCC_XY_BODY (mean (SD))	-0.10 (0.25)	-0.11 (0.26)	-0.19 (0.26)	0.023
GOMF_CALCIUM_ION_TRANSMEMBRANE_TRANSPORTER_ACTIVITY (mean (SD))	-0.06 (0.14)	-0.09 (0.14)	-0.04 (0.14)	0.023
GOMF_DNA_BINDING_TRANSCRIPTION_REPRESSOR_ACTIVITY (mean (SD))	-0.10 (0.09)	-0.08 (0.09)	-0.12 (0.10)	0.023
GOMF_LIGAND_GATED_SODIUM_CHANNEL_ACTIVITY (mean (SD))	0.03 (0.31)	-0.07 (0.31)	0.01 (0.27)	0.023
GOMF_PRE_MRNA_INTRONIC_BINDING (mean (SD))	-0.11 (0.25)	-0.14 (0.26)	-0.20 (0.27)	0.023
GOMF_SODIUM_ION_TRANSMEMBRANE_TRANSPORTER_ACTIVITY (mean (SD))	-0.02 (0.12)	-0.06 (0.12)	-0.01 (0.13)	0.023
GOBP_ADAPTIVE_IMMUNE_RESPONSE (mean (SD))	-0.23 (0.06)	-0.23 (0.06)	-0.25 (0.06)	0.024
GOBP_CELLULAR_RESPONSE_TO_LIPID (mean (SD))	-0.13 (0.08)	-0.14 (0.09)	-0.16 (0.08)	0.024
GOBP_DENDRITIC_CELL_DIFFERENTIATION (mean (SD))	-0.31 (0.11)	-0.32 (0.10)	-0.35 (0.10)	0.024
GOBP_MITOCHONDRIAL_RNA_MODIFICATION (mean (SD))	0.06 (0.33)	-0.01 (0.34)	-0.05 (0.35)	0.024
GOBP_MONONUCLEAR_CELL_DIFFERENTIATION (mean (SD))	-0.08 (0.07)	-0.08 (0.08)	-0.10 (0.09)	0.024
GOBP_NEGATIVE_REGULATION_OF_CELLULAR_MACROMOLECULE_BIOSYNTHETIC_PROCESS (mean (SD))	-0.09 (0.08)	-0.09 (0.08)	-0.12 (0.09)	0.024
GOBP_NEGATIVE_REGULATION_OF_GLYCOLYTIC_PROCESS (mean (SD))	-0.01 (0.25)	0.04 (0.28)	-0.05 (0.29)	0.024
GOBP_NEGATIVE_REGULATION_OF_HISTONE_MODIFICATION (mean (SD))	-0.12 (0.15)	-0.12 (0.14)	-0.16 (0.15)	0.024
GOBP_NEGATIVE_REGULATION_OF_REACTIVE_OXYGEN_SPECIES_METABOLIC_PROCESS (mean (SD))	-0.11 (0.14)	-0.11 (0.15)	-0.15 (0.14)	0.024
GOBP_NEGATIVE_REGULATION_OF_TELOMERE_MAINTENANCE_VIA_TELOMERE_LENGTHENING (mean (SD))	-0.14 (0.21)	-0.17 (0.20)	-0.21 (0.21)	0.024
GOBP_NUCLEAR_TRANSCRIBED_MRNA_CATABOLIC_PROCESS_NONSENSE_MEDIATED_DECAY (mean (SD))	-0.25 (0.15)	-0.23 (0.17)	-0.29 (0.15)	0.024
GOBP_POLYAMINE_TRANSPORT (mean (SD))	0.00 (0.32)	-0.05 (0.32)	0.06 (0.27)	0.024
GOBP_PROTEIN_LOCALIZATION_TO_CELL_CELL_JUNCTION (mean (SD))	-0.11 (0.19)	-0.11 (0.20)	-0.18 (0.20)	0.024
GOBP_PROXIMAL_DISTAL_PATTERN_FORMATION_INVOLVED_IN_NEPHRON_DEVELOPMENT (mean (SD))	-0.22 (0.32)	-0.14 (0.35)	-0.11 (0.30)	0.024
GOBP_REGULATION_OF_CARDIAC_MUSCLE_CELL_PROLIFERATION (mean (SD))	-0.04 (0.15)	-0.04 (0.14)	-0.08 (0.17)	0.024
GOBP_REGULATION_OF_GLUCAN_BIOSYNTHETIC_PROCESS (mean (SD))	-0.06 (0.17)	-0.04 (0.17)	0.00 (0.18)	0.024
GOBP_REGULATION_OF_HISTONE_PHOSPHORYLATION (mean (SD))	0.00 (0.26)	0.02 (0.27)	-0.07 (0.27)	0.024
GOBP_SMOOTH_MUSCLE_CONTRACTION (mean (SD))	-0.04 (0.14)	-0.05 (0.13)	0.00 (0.13)	0.024
GOBP_STEROID_HORMONE_MEDIATED_SIGNALING_PATHWAY (mean (SD))	-0.10 (0.11)	-0.11 (0.12)	-0.14 (0.12)	0.024
GOBP_TELOMERE_MAINTENANCE_VIA_TELOMERE_LENGTHENING (mean (SD))	-0.08 (0.16)	-0.08 (0.16)	-0.13 (0.16)	0.024
GOBP_TRANSLATIONAL_READTHROUGH (mean (SD))	-0.10 (0.28)	-0.10 (0.30)	-0.19 (0.30)	0.024
GOBP_VIRAL_TRANSCRIPTION (mean (SD))	-0.28 (0.11)	-0.27 (0.11)	-0.31 (0.13)	0.024
GOMF_MELANOCORTIN_RECEPTOR_BINDING (mean (SD))	0.07 (0.34)	-0.02 (0.39)	-0.04 (0.32)	0.024
GOMF_NUCLEOSOMAL_DNA_BINDING (mean (SD))	-0.08 (0.21)	-0.05 (0.20)	-0.13 (0.21)	0.024
GOMF_POTASSIUM_CHANNEL_REGULATOR_ACTIVITY (mean (SD))	-0.05 (0.17)	-0.07 (0.17)	0.00 (0.18)	0.024
GOMF_PROTEIN_DISULFIDE_REDUCTASE_NAD_P_ACTIVITY (mean (SD))	-0.14 (0.24)	-0.17 (0.23)	-0.22 (0.23)	0.024
GOBP_B_CELL_APOPTOTIC_PROCESS (mean (SD))	-0.08 (0.15)	-0.11 (0.15)	-0.13 (0.17)	0.025
GOBP_CARDIAC_MUSCLE_CONTRACTION (mean (SD))	-0.04 (0.16)	-0.06 (0.17)	0.00 (0.17)	0.025
GOBP_CHROMATIN_REMODELING (mean (SD))	-0.15 (0.10)	-0.13 (0.10)	-0.17 (0.10)	0.025
GOBP_GLUTAMATE_SECRETION (mean (SD))	-0.20 (0.20)	-0.23 (0.18)	-0.17 (0.19)	0.025
GOBP_LYMPHOCYTE_MEDIATED_IMMUNITY (mean (SD))	-0.39 (0.06)	-0.39 (0.06)	-0.41 (0.05)	0.025
GOBP_NAD_BIOSYNTHESIS_VIA_NICOTINAMIDE_RIBOSIDE_SALVAGE_PATHWAY (mean (SD))	-0.08 (0.29)	-0.07 (0.29)	-0.16 (0.28)	0.025
GOBP_NEPHRIC_DUCT_MORPHOGENESIS (mean (SD))	-0.18 (0.20)	-0.23 (0.21)	-0.15 (0.23)	0.025
GOBP_RADIAL_GLIAL_CELL_DIFFERENTIATION (mean (SD))	-0.07 (0.26)	-0.03 (0.27)	-0.12 (0.23)	0.025
GOBP_REGULATION_OF_B_CELL_ACTIVATION (mean (SD))	-0.06 (0.11)	-0.03 (0.13)	-0.07 (0.11)	0.025
GOBP_REGULATION_OF_CHAPERONE_MEDIATED_AUTOPHAGY (mean (SD))	0.05 (0.32)	-0.04 (0.31)	0.06 (0.30)	0.025
GOBP_REGULATION_OF_GENE_EXPRESSION_BY_GENOMIC_IMPRINTING (mean (SD))	-0.34 (0.19)	-0.28 (0.21)	-0.32 (0.19)	0.025
GOBP_REGULATION_OF_LEUKOCYTE_PROLIFERATION (mean (SD))	-0.17 (0.08)	-0.15 (0.09)	-0.19 (0.10)	0.025
GOBP_REGULATION_OF_PROTEIN_DEUBIQUITINATION (mean (SD))	0.01 (0.30)	0.04 (0.32)	-0.07 (0.26)	0.025
GOBP_SUPEROXIDE_ANION_GENERATION (mean (SD))	-0.07 (0.18)	-0.09 (0.16)	-0.13 (0.18)	0.025
GOCC_PRESYNAPTIC_CYTOSKELETON (mean (SD))	0.03 (0.41)	-0.07 (0.42)	0.07 (0.44)	0.025
GOMF_CYCLASE_REGULATOR_ACTIVITY (mean (SD))	0.01 (0.30)	-0.04 (0.31)	0.07 (0.30)	0.025
GOBP_AXONAL_FASCICULATION (mean (SD))	-0.05 (0.28)	-0.07 (0.25)	0.02 (0.28)	0.026
GOBP_BIOLOGICAL_PROCESS_INVOLVED_IN_INTERACTION_WITH_SYMBIONT (mean (SD))	-0.15 (0.09)	-0.15 (0.09)	-0.18 (0.11)	0.026
GOBP_COPII_COATED_VESICLE_BUDDING (mean (SD))	-0.02 (0.27)	-0.01 (0.26)	-0.10 (0.28)	0.026
GOBP_CYTOKINE_MEDIATED_SIGNALING_PATHWAY (mean (SD))	-0.18 (0.07)	-0.17 (0.08)	-0.20 (0.07)	0.026
GOBP_DNA_DAMAGE_INDUCED_PROTEIN_PHOSPHORYLATION (mean (SD))	0.02 (0.29)	0.00 (0.32)	-0.08 (0.32)	0.026
GOBP_DOPAMINE_SECRETION (mean (SD))	-0.15 (0.20)	-0.19 (0.19)	-0.12 (0.19)	0.026
GOBP_DOUBLE_STRAND_BREAK_REPAIR (mean (SD))	-0.02 (0.11)	-0.02 (0.10)	-0.06 (0.12)	0.026
GOBP_EXTRINSIC_APOPTOTIC_SIGNALING_PATHWAY_VIA_DEATH_DOMAIN_RECEPTORS (mean (SD))	-0.13 (0.13)	-0.16 (0.14)	-0.18 (0.13)	0.026
GOBP_HINDGUT_DEVELOPMENT (mean (SD))	0.05 (0.29)	-0.02 (0.28)	-0.03 (0.28)	0.026
GOBP_LEUKOTRIENE_TRANSPORT (mean (SD))	-0.22 (0.24)	-0.18 (0.27)	-0.27 (0.23)	0.026
GOBP_NEGATIVE_REGULATION_OF_BONE_MINERALIZATION (mean (SD))	-0.21 (0.17)	-0.20 (0.15)	-0.25 (0.16)	0.026
GOBP_NEGATIVE_REGULATION_OF_HISTONE_METHYLATION (mean (SD))	-0.19 (0.19)	-0.18 (0.21)	-0.25 (0.21)	0.026
GOBP_NEGATIVE_REGULATION_OF_LEUKOCYTE_ADHESION_TO_VASCULAR_ENDOTHELIAL_CELL (mean (SD))	-0.02 (0.26)	0.05 (0.26)	-0.03 (0.26)	0.026
GOBP_PENTOSE_PHOSPHATE_SHUNT (mean (SD))	0.03 (0.24)	0.00 (0.21)	-0.05 (0.24)	0.026
GOBP_POSITIVE_REGULATION_OF_CELL_CYCLE (mean (SD))	-0.08 (0.07)	-0.08 (0.08)	-0.10 (0.07)	0.026
GOBP_POSITIVE_REGULATION_OF_SISTER_CHROMATID_COHESION (mean (SD))	0.03 (0.36)	0.04 (0.37)	-0.08 (0.36)	0.026
GOBP_PTERIDINE_CONTAINING_COMPOUND_METABOLIC_PROCESS (mean (SD))	-0.06 (0.14)	-0.08 (0.13)	-0.11 (0.12)	0.026
GOBP_REGULATION_OF_HYDROGEN_PEROXIDE_BIOSYNTHETIC_PROCESS (mean (SD))	-0.28 (0.25)	-0.22 (0.29)	-0.31 (0.27)	0.026
GOBP_REGULATION_OF_VASCULAR_WOUND_HEALING (mean (SD))	-0.36 (0.21)	-0.37 (0.19)	-0.42 (0.20)	0.026
GOBP_RESPONSE_TO_SODIUM_ARSENITE (mean (SD))	-0.42 (0.25)	-0.48 (0.22)	-0.49 (0.21)	0.026
GOBP_SENSORY_PERCEPTION_OF_BITTER_TASTE (mean (SD))	-0.45 (0.07)	-0.43 (0.07)	-0.45 (0.07)	0.026
GOBP_WATER_HOMEOSTASIS (mean (SD))	-0.04 (0.12)	-0.06 (0.13)	-0.02 (0.12)	0.026
GOCC_EUKARYOTIC_TRANSLATION_INITIATION_FACTOR_2B_COMPLEX (mean (SD))	0.02 (0.33)	0.03 (0.34)	-0.08 (0.32)	0.026
GOCC_SEX_CHROMOSOME (mean (SD))	-0.24 (0.16)	-0.23 (0.18)	-0.29 (0.17)	0.026
GOMF_CARBOHYDRATE_PROTON_SYMPORTER_ACTIVITY (mean (SD))	-0.10 (0.26)	-0.16 (0.27)	-0.06 (0.28)	0.026
GOMF_INSULIN_RECEPTOR_BINDING (mean (SD))	0.01 (0.22)	0.02 (0.22)	-0.05 (0.24)	0.026
GOMF_K48_LINKED_POLYUBIQUITIN_MODIFICATION_DEPENDENT_PROTEIN_BINDING (mean (SD))	-0.10 (0.36)	-0.07 (0.33)	-0.19 (0.32)	0.026
GOMF_PHOSPHATIDYLINOSITOL_3_PHOSPHATE_BINDING (mean (SD))	-0.04 (0.19)	-0.02 (0.19)	-0.09 (0.18)	0.026
GOMF_TRANSMEMBRANE_TRANSPORTER_BINDING (mean (SD))	-0.01 (0.20)	-0.05 (0.21)	0.02 (0.20)	0.026
GOBP_3_PHOSPHOADENOSINE_5_PHOSPHOSULFATE_BIOSYNTHETIC_PROCESS (mean (SD))	0.02 (0.32)	0.02 (0.35)	-0.08 (0.32)	0.027
GOBP_DETECTION_OF_CHEMICAL_STIMULUS_INVOLVED_IN_SENSORY_PERCEPTION_OF_TASTE (mean (SD))	-0.43 (0.07)	-0.42 (0.07)	-0.44 (0.07)	0.027
GOBP_MAINTENANCE_OF_CELL_POLARITY (mean (SD))	-0.03 (0.21)	-0.04 (0.19)	-0.09 (0.22)	0.027
GOBP_NEGATIVE_REGULATION_OF_CHOLESTEROL_STORAGE (mean (SD))	-0.11 (0.26)	-0.05 (0.27)	-0.14 (0.28)	0.027
GOBP_NEUROFILAMENT_CYTOSKELETON_ORGANIZATION (mean (SD))	-0.07 (0.34)	-0.15 (0.36)	-0.03 (0.38)	0.027
GOBP_NEURON_RECOGNITION (mean (SD))	-0.03 (0.27)	-0.07 (0.25)	0.02 (0.27)	0.027
GOBP_PLATELET_DERIVED_GROWTH_FACTOR_RECEPTOR_ALPHA_SIGNALING_PATHWAY (mean (SD))	0.03 (0.34)	-0.02 (0.35)	-0.08 (0.32)	0.027
GOBP_POINTED_END_ACTIN_FILAMENT_CAPPING (mean (SD))	0.05 (0.32)	-0.05 (0.31)	0.02 (0.30)	0.027
GOBP_POSITIVE_REGULATION_OF_PROTEOLYSIS_INVOLVED_IN_CELLULAR_PROTEIN_CATABOLIC_PROCESS (mean (SD))	-0.09 (0.12)	-0.12 (0.11)	-0.08 (0.12)	0.027
GOBP_POSITIVE_REGULATION_OF_SYNAPTIC_VESICLE_EXOCYTOSIS (mean (SD))	0.04 (0.43)	-0.08 (0.41)	0.05 (0.43)	0.027
GOBP_PROTEIN_DEGLYCOSYLATION (mean (SD))	-0.19 (0.22)	-0.22 (0.19)	-0.26 (0.20)	0.027
GOBP_PROTEIN_DNA_COMPLEX_DISASSEMBLY (mean (SD))	-0.06 (0.23)	-0.02 (0.22)	-0.09 (0.22)	0.027
GOBP_REGULATION_OF_VERY_LOW_DENSITY_LIPOPROTEIN_PARTICLE_CLEARANCE (mean (SD))	-0.01 (0.38)	0.06 (0.38)	-0.07 (0.34)	0.027
GOBP_RESPONSE_TO_TUMOR_NECROSIS_FACTOR (mean (SD))	-0.17 (0.07)	-0.17 (0.08)	-0.19 (0.08)	0.027
GOBP_SYNAPTIC_VESICLE_TRANSPORT (mean (SD))	-0.03 (0.20)	-0.07 (0.21)	0.00 (0.21)	0.027
GOBP_THYMUS_DEVELOPMENT (mean (SD))	-0.01 (0.14)	0.00 (0.16)	-0.05 (0.17)	0.027
GOCC_INTEGRIN_COMPLEX (mean (SD))	-0.01 (0.26)	0.03 (0.25)	-0.06 (0.25)	0.027
GOMF_POLYUBIQUITIN_MODIFICATION_DEPENDENT_PROTEIN_BINDING (mean (SD))	-0.10 (0.15)	-0.08 (0.14)	-0.13 (0.16)	0.027
GOBP_ACTIVATION_OF_TRANSMEMBRANE_RECEPTOR_PROTEIN_TYROSINE_KINASE_ACTIVITY (mean (SD))	-0.15 (0.21)	-0.14 (0.22)	-0.08 (0.21)	0.028
GOBP_ALPHA_BETA_T_CELL_PROLIFERATION (mean (SD))	-0.11 (0.15)	-0.07 (0.17)	-0.13 (0.18)	0.028
GOBP_DNA_TEMPLATED_TRANSCRIPTION_ELONGATION (mean (SD))	-0.01 (0.17)	0.00 (0.16)	-0.06 (0.18)	0.028
GOBP_EPITHELIAL_TUBE_BRANCHING_INVOLVED_IN_LUNG_MORPHOGENESIS (mean (SD))	-0.20 (0.18)	-0.21 (0.19)	-0.26 (0.18)	0.028
GOBP_FOREBRAIN_RADIAL_GLIAL_CELL_DIFFERENTIATION (mean (SD))	-0.13 (0.29)	-0.06 (0.35)	-0.17 (0.30)	0.028
GOBP_HYDROCARBON_METABOLIC_PROCESS (mean (SD))	0.00 (0.33)	-0.03 (0.33)	0.09 (0.37)	0.028
GOBP_IMMUNOGLOBULIN_PRODUCTION (mean (SD))	-0.11 (0.09)	-0.10 (0.10)	-0.13 (0.10)	0.028
GOBP_LIMBIC_SYSTEM_DEVELOPMENT (mean (SD))	-0.06 (0.13)	-0.09 (0.13)	-0.04 (0.11)	0.028
GOBP_MAINTENANCE_OF_SYNAPSE_STRUCTURE (mean (SD))	-0.11 (0.22)	-0.16 (0.23)	-0.08 (0.26)	0.028
GOBP_METHYLATION (mean (SD))	-0.08 (0.09)	-0.07 (0.10)	-0.11 (0.11)	0.028
GOBP_NEUROTRANSMITTER_TRANSPORT (mean (SD))	-0.06 (0.18)	-0.10 (0.18)	-0.04 (0.17)	0.028
GOBP_POSITIVE_REGULATION_OF_TRANSCRIPTION_BY_RNA_POLYMERASE_I (mean (SD))	-0.03 (0.23)	-0.02 (0.23)	-0.09 (0.21)	0.028
GOBP_REGULATION_OF_FOREBRAIN_NEURON_DIFFERENTIATION (mean (SD))	-0.31 (0.26)	-0.23 (0.30)	-0.28 (0.29)	0.028
GOBP_REGULATION_OF_INTRINSIC_APOPTOTIC_SIGNALING_PATHWAY_IN_RESPONSE_TO_OSMOTIC_STRESS (mean (SD))	0.03 (0.39)	-0.06 (0.38)	0.07 (0.33)	0.028
GOBP_REGULATION_OF_TYPE_I_INTERFERON_MEDIATED_SIGNALING_PATHWAY (mean (SD))	-0.05 (0.17)	-0.03 (0.17)	-0.09 (0.18)	0.028
GOBP_SYNAPTIC_VESICLE_EXOCYTOSIS (mean (SD))	-0.03 (0.23)	-0.08 (0.23)	0.00 (0.23)	0.028
GOBP_T_HELPER_17_TYPE_IMMUNE_RESPONSE (mean (SD))	-0.09 (0.15)	-0.08 (0.17)	-0.13 (0.15)	0.028
GOBP_TIGHT_JUNCTION_ORGANIZATION (mean (SD))	-0.16 (0.11)	-0.15 (0.11)	-0.19 (0.12)	0.028
GOBP_VASCULAR_ASSOCIATED_SMOOTH_MUSCLE_CONTRACTION (mean (SD))	-0.07 (0.19)	-0.09 (0.18)	-0.03 (0.18)	0.028
GOMF_DELAYED_RECTIFIER_POTASSIUM_CHANNEL_ACTIVITY (mean (SD))	-0.06 (0.24)	-0.09 (0.25)	0.00 (0.26)	0.028
GOMF_PHOSPHATIDYLINOSITOL_4_PHOSPHATE_BINDING (mean (SD))	-0.08 (0.19)	-0.03 (0.20)	-0.09 (0.20)	0.028
GOBP_B_CELL_DIFFERENTIATION (mean (SD))	-0.04 (0.10)	-0.02 (0.12)	-0.06 (0.12)	0.029
GOBP_CELLULAR_RESPONSE_TO_ABIOTIC_STIMULUS (mean (SD))	-0.05 (0.09)	-0.04 (0.10)	-0.07 (0.11)	0.029
GOBP_CELLULAR_RESPONSE_TO_COCAINE (mean (SD))	-0.36 (0.26)	-0.42 (0.24)	-0.42 (0.20)	0.029
GOBP_CEREBELLAR_CORTEX_MORPHOGENESIS (mean (SD))	-0.08 (0.20)	-0.11 (0.18)	-0.04 (0.18)	0.029
GOBP_FC_RECEPTOR_SIGNALING_PATHWAY (mean (SD))	-0.06 (0.13)	-0.06 (0.14)	-0.10 (0.12)	0.029
GOBP_HYPERSENSITIVITY (mean (SD))	0.02 (0.26)	0.00 (0.23)	-0.06 (0.28)	0.029
GOBP_I_KAPPAB_KINASE_NF_KAPPAB_SIGNALING (mean (SD))	-0.13 (0.09)	-0.13 (0.11)	-0.16 (0.10)	0.029
GOBP_LAMELLIPODIUM_MORPHOGENESIS (mean (SD))	0.02 (0.23)	0.01 (0.25)	-0.06 (0.27)	0.029
GOBP_LYSOSOMAL_LUMEN_ACIDIFICATION (mean (SD))	0.04 (0.37)	0.03 (0.38)	-0.08 (0.36)	0.029
GOBP_MITOTIC_G2_M_TRANSITION_CHECKPOINT (mean (SD))	-0.17 (0.13)	-0.18 (0.15)	-0.21 (0.13)	0.029
GOBP_MUSCLE_CONTRACTION (mean (SD))	-0.06 (0.11)	-0.07 (0.11)	-0.03 (0.11)	0.029
GOBP_POSITIVE_REGULATION_OF_ANTIGEN_PROCESSING_AND_PRESENTATION (mean (SD))	0.03 (0.31)	0.01 (0.30)	-0.08 (0.33)	0.029
GOBP_POSITIVE_REGULATION_OF_CHROMOSOME_ORGANIZATION (mean (SD))	-0.14 (0.14)	-0.13 (0.15)	-0.17 (0.15)	0.029
GOBP_POSITIVE_REGULATION_OF_NUCLEASE_ACTIVITY (mean (SD))	-0.30 (0.27)	-0.38 (0.21)	-0.32 (0.25)	0.029
GOBP_POSTSYNAPTIC_DENSITY_PROTEIN_95_CLUSTERING (mean (SD))	-0.05 (0.35)	-0.14 (0.35)	-0.16 (0.34)	0.029
GOBP_REGULATION_OF_INFLAMMATORY_RESPONSE_TO_ANTIGENIC_STIMULUS (mean (SD))	-0.24 (0.13)	-0.26 (0.12)	-0.28 (0.12)	0.029
GOBP_REGULATION_OF_MRNA_3_END_PROCESSING (mean (SD))	-0.15 (0.16)	-0.15 (0.17)	-0.20 (0.17)	0.029
GOBP_REGULATION_OF_MRNA_CATABOLIC_PROCESS (mean (SD))	-0.09 (0.12)	-0.09 (0.12)	-0.13 (0.12)	0.029
GOBP_REGULATION_OF_POLYAMINE_TRANSMEMBRANE_TRANSPORT (mean (SD))	-0.01 (0.42)	-0.03 (0.43)	0.11 (0.39)	0.029
GOBP_REGULATION_OF_SARCOMERE_ORGANIZATION (mean (SD))	-0.03 (0.30)	-0.03 (0.32)	0.07 (0.29)	0.029
GOBP_RESPONSE_TO_ARSENIC_CONTAINING_SUBSTANCE (mean (SD))	-0.17 (0.17)	-0.19 (0.16)	-0.22 (0.16)	0.029
GOBP_RESPONSE_TO_TYPE_I_INTERFERON (mean (SD))	-0.05 (0.18)	-0.03 (0.20)	-0.10 (0.19)	0.029
GOBP_SISTER_CHROMATID_SEGREGATION (mean (SD))	-0.04 (0.12)	-0.04 (0.12)	-0.07 (0.13)	0.029
GOBP_TRNA_TRANSCRIPTION (mean (SD))	0.01 (0.28)	0.02 (0.28)	-0.07 (0.24)	0.029
GOCC_BRISC_COMPLEX (mean (SD))	0.01 (0.53)	0.06 (0.50)	-0.12 (0.54)	0.029
GOCC_CCR4_NOT_CORE_COMPLEX (mean (SD))	-0.54 (0.29)	-0.59 (0.26)	-0.63 (0.21)	0.029
GOCC_DENSE_CORE_GRANULE (mean (SD))	-0.07 (0.23)	-0.10 (0.23)	-0.02 (0.25)	0.029
GOCC_SMC5_SMC6_COMPLEX (mean (SD))	-0.01 (0.33)	0.06 (0.34)	-0.06 (0.40)	0.029
GOMF_OPSONIN_BINDING (mean (SD))	-0.14 (0.26)	-0.13 (0.26)	-0.21 (0.23)	0.029
GOMF_ORNITHINE_DECARBOXYLASE_REGULATOR_ACTIVITY (mean (SD))	-0.01 (0.42)	-0.03 (0.43)	0.11 (0.39)	0.029
GOMF_TRANSCRIPTION_REGULATOR_ACTIVITY (mean (SD))	-0.09 (0.08)	-0.08 (0.08)	-0.11 (0.09)	0.029
GOBP_ADHESION_OF_SYMBIONT_TO_HOST_CELL (mean (SD))	0.00 (0.27)	-0.02 (0.26)	0.06 (0.24)	0.03
GOBP_ALDITOL_BIOSYNTHETIC_PROCESS (mean (SD))	-0.08 (0.34)	-0.18 (0.35)	-0.17 (0.37)	0.03
GOBP_APOPTOTIC_PROCESS_INVOLVED_IN_DEVELOPMENT (mean (SD))	-0.05 (0.17)	-0.07 (0.17)	-0.11 (0.20)	0.03
GOBP_DNA_RECOMBINATION (mean (SD))	-0.08 (0.10)	-0.08 (0.09)	-0.11 (0.10)	0.03
GOBP_GLUTAMATE_RECEPTOR_SIGNALING_PATHWAY (mean (SD))	-0.01 (0.28)	-0.06 (0.26)	0.04 (0.27)	0.03
GOBP_LIPID_HOMEOSTASIS (mean (SD))	-0.09 (0.08)	-0.09 (0.08)	-0.12 (0.07)	0.03
GOBP_LONG_TERM_MEMORY (mean (SD))	-0.15 (0.18)	-0.20 (0.16)	-0.17 (0.16)	0.03
GOBP_MEMBRANE_PROTEIN_PROTEOLYSIS (mean (SD))	-0.12 (0.15)	-0.13 (0.16)	-0.17 (0.15)	0.03
GOBP_MITOTIC_SISTER_CHROMATID_COHESION (mean (SD))	-0.10 (0.23)	-0.08 (0.25)	-0.16 (0.23)	0.03
GOBP_MYD88_DEPENDENT_TOLL_LIKE_RECEPTOR_SIGNALING_PATHWAY (mean (SD))	-0.04 (0.20)	-0.03 (0.25)	-0.10 (0.24)	0.03
GOBP_NEGATIVE_REGULATION_OF_ASTROCYTE_ACTIVATION (mean (SD))	-0.19 (0.32)	-0.10 (0.35)	-0.19 (0.32)	0.03
GOBP_NEGATIVE_REGULATION_OF_NUCLEOBASE_CONTAINING_COMPOUND_METABOLIC_PROCESS (mean (SD))	-0.09 (0.06)	-0.09 (0.07)	-0.11 (0.07)	0.03
GOBP_NEGATIVE_REGULATION_OF_TRANSCRIPTION_BY_RNA_POLYMERASE_II (mean (SD))	-0.09 (0.07)	-0.08 (0.08)	-0.11 (0.08)	0.03
GOBP_NEGATIVE_REGULATION_OF_VASCULAR_WOUND_HEALING (mean (SD))	-0.48 (0.21)	-0.49 (0.20)	-0.54 (0.20)	0.03
GOBP_NOTOCHORD_DEVELOPMENT (mean (SD))	-0.07 (0.25)	-0.02 (0.23)	-0.10 (0.27)	0.03
GOBP_NUCLEAR_MIGRATION (mean (SD))	-0.03 (0.23)	0.02 (0.21)	0.04 (0.19)	0.03
GOBP_NUCLEUS_ORGANIZATION (mean (SD))	-0.04 (0.13)	-0.03 (0.14)	-0.08 (0.15)	0.03
GOBP_PENTOSE_PHOSPHATE_SHUNT_NON_OXIDATIVE_BRANCH (mean (SD))	-0.03 (0.33)	0.04 (0.34)	-0.07 (0.32)	0.03
GOBP_POLYAMINE_TRANSMEMBRANE_TRANSPORT (mean (SD))	0.00 (0.39)	-0.04 (0.41)	0.10 (0.37)	0.03
GOBP_POSITIVE_REGULATION_OF_CHROMOSOME_SEPARATION (mean (SD))	-0.02 (0.22)	-0.04 (0.22)	-0.09 (0.22)	0.03
GOBP_POSITIVE_REGULATION_OF_FATTY_ACID_BETA_OXIDATION (mean (SD))	0.01 (0.32)	0.01 (0.28)	-0.08 (0.30)	0.03
GOBP_REGULATION_OF_CELL_CELL_ADHESION (mean (SD))	-0.17 (0.06)	-0.17 (0.07)	-0.19 (0.07)	0.03
GOBP_REGULATION_OF_LYMPHOID_PROGENITOR_CELL_DIFFERENTIATION (mean (SD))	-0.09 (0.24)	-0.05 (0.26)	-0.14 (0.28)	0.03
GOBP_REGULATION_OF_RNA_POLYMERASE_II_REGULATORY_REGION_SEQUENCE_SPECIFIC_DNA_BINDING (mean (SD))	-0.03 (0.25)	0.00 (0.24)	0.06 (0.27)	0.03
GOBP_RNA_DESTABILIZATION (mean (SD))	-0.16 (0.13)	-0.15 (0.13)	-0.20 (0.14)	0.03
GOBP_SYNAPTIC_VESICLE_LOCALIZATION (mean (SD))	-0.06 (0.21)	-0.10 (0.21)	-0.03 (0.22)	0.03
GOBP_T_CELL_APOPTOTIC_PROCESS (mean (SD))	-0.06 (0.14)	-0.07 (0.14)	-0.11 (0.15)	0.03
GOCC_CAJAL_BODY (mean (SD))	-0.26 (0.11)	-0.24 (0.13)	-0.28 (0.13)	0.03
GOCC_PINOSOME (mean (SD))	0.00 (0.35)	0.02 (0.39)	-0.10 (0.36)	0.03
GOMF_HELICASE_ACTIVITY (mean (SD))	-0.10 (0.13)	-0.09 (0.13)	-0.14 (0.16)	0.03
GOMF_PHOSPHATIDYLSERINE_FLIPPASE_ACTIVITY (mean (SD))	0.03 (0.29)	-0.06 (0.31)	-0.04 (0.30)	0.03
GOBP_APOPTOTIC_PROCESS_INVOLVED_IN_HEART_MORPHOGENESIS (mean (SD))	0.04 (0.37)	0.01 (0.37)	-0.09 (0.43)	0.031
GOBP_CELLULAR_RESPONSE_TO_KETONE (mean (SD))	-0.05 (0.13)	-0.07 (0.12)	-0.09 (0.13)	0.031
GOBP_DNA_DEPENDENT_DNA_REPLICATION_MAINTENANCE_OF_FIDELITY (mean (SD))	0.00 (0.16)	0.02 (0.19)	-0.04 (0.17)	0.031
GOBP_FRUCTOSE_2_6_BISPHOSPHATE_METABOLIC_PROCESS (mean (SD))	-0.01 (0.45)	0.06 (0.48)	-0.10 (0.47)	0.031
GOBP_IMMUNOLOGICAL_MEMORY_PROCESS (mean (SD))	-0.05 (0.20)	-0.07 (0.24)	-0.12 (0.18)	0.031
GOBP_MEMBRANE_DEPOLARIZATION (mean (SD))	0.00 (0.20)	-0.05 (0.19)	0.00 (0.18)	0.031
GOBP_POSITIVE_REGULATION_OF_MITOTIC_CELL_CYCLE_SPINDLE_ASSEMBLY_CHECKPOINT (mean (SD))	0.03 (0.33)	0.01 (0.33)	-0.08 (0.32)	0.031
GOBP_POSITIVE_REGULATION_OF_NUCLEOCYTOPLASMIC_TRANSPORT (mean (SD))	-0.01 (0.15)	-0.04 (0.15)	-0.05 (0.14)	0.031
GOBP_POSITIVE_REGULATION_OF_ORGANELLE_ASSEMBLY (mean (SD))	-0.12 (0.16)	-0.13 (0.16)	-0.17 (0.15)	0.031
GOBP_POSITIVE_REGULATION_OF_TRANSCRIPTION_FROM_RNA_POLYMERASE_II_PROMOTER_INVOLVED_IN_CELLULAR_RESPONSE_TO_CHEMICAL_STIMULUS (mean (SD))	-0.04 (0.21)	-0.02 (0.24)	-0.10 (0.22)	0.031
GOBP_REGULATION_OF_BMP_SIGNALING_PATHWAY (mean (SD))	-0.05 (0.17)	-0.04 (0.17)	-0.10 (0.17)	0.031
GOBP_REGULATION_OF_RECEPTOR_CATABOLIC_PROCESS (mean (SD))	0.03 (0.28)	0.01 (0.33)	-0.07 (0.31)	0.031
GOBP_REGULATION_OF_SEQUESTERING_OF_TRIGLYCERIDE (mean (SD))	0.03 (0.22)	0.00 (0.26)	-0.04 (0.22)	0.031
GOBP_REPLICATION_BORN_DOUBLE_STRAND_BREAK_REPAIR_VIA_SISTER_CHROMATID_EXCHANGE (mean (SD))	-0.10 (0.32)	-0.13 (0.33)	-0.21 (0.32)	0.031
GOBP_RESPONSE_TO_ACETYLCHOLINE (mean (SD))	-0.26 (0.17)	-0.28 (0.17)	-0.22 (0.18)	0.031
GOBP_RESPONSE_TO_DEXAMETHASONE (mean (SD))	-0.06 (0.13)	-0.07 (0.14)	-0.11 (0.16)	0.031
GOBP_RRNA_MODIFICATION (mean (SD))	-0.04 (0.20)	-0.07 (0.21)	-0.11 (0.19)	0.031
GOCC_P_BODY (mean (SD))	-0.20 (0.11)	-0.21 (0.11)	-0.24 (0.11)	0.031
GOCC_RNA_POLYMERASE_II_CORE_COMPLEX (mean (SD))	-0.11 (0.24)	-0.09 (0.22)	-0.17 (0.26)	0.031
GOCC_RNA_POLYMERASE_III_TRANSCRIPTION_REGULATOR_COMPLEX (mean (SD))	-0.15 (0.25)	-0.17 (0.24)	-0.23 (0.22)	0.031
GOMF_ALPHA_GLUCOSIDASE_ACTIVITY (mean (SD))	-0.21 (0.31)	-0.29 (0.29)	-0.19 (0.33)	0.031
GOMF_BUBBLE_DNA_BINDING (mean (SD))	0.00 (0.30)	0.04 (0.30)	-0.06 (0.29)	0.031
GOMF_FRUCTOSE_2_6_BISPHOSPHATE_2_PHOSPHATASE_ACTIVITY (mean (SD))	-0.01 (0.45)	0.06 (0.48)	-0.10 (0.47)	0.031
GOMF_STRUCTURAL_CONSTITUENT_OF_NUCLEAR_PORE (mean (SD))	0.00 (0.27)	0.02 (0.28)	-0.07 (0.31)	0.031
GOMF_WNT_ACTIVATED_RECEPTOR_ACTIVITY (mean (SD))	-0.07 (0.25)	-0.03 (0.24)	-0.11 (0.26)	0.031
GOBP_CELLULAR_RESPONSE_TO_DSRNA (mean (SD))	-0.27 (0.19)	-0.21 (0.25)	-0.27 (0.21)	0.032
GOBP_CELLULAR_RESPONSE_TO_LIPOPROTEIN_PARTICLE_STIMULUS (mean (SD))	-0.01 (0.19)	-0.02 (0.21)	-0.08 (0.21)	0.032
GOBP_CORONARY_VASCULATURE_MORPHOGENESIS (mean (SD))	0.00 (0.23)	0.03 (0.25)	-0.05 (0.24)	0.032
GOBP_DETOXIFICATION_OF_NITROGEN_COMPOUND (mean (SD))	-0.09 (0.56)	0.06 (0.56)	0.06 (0.53)	0.032
GOBP_ESTABLISHMENT_OR_MAINTENANCE_OF_CYTOSKELETON_POLARITY (mean (SD))	0.03 (0.35)	-0.01 (0.36)	-0.09 (0.37)	0.032
GOBP_MITOTIC_SISTER_CHROMATID_SEGREGATION (mean (SD))	-0.04 (0.12)	-0.04 (0.12)	-0.07 (0.13)	0.032
GOBP_NERVOUS_SYSTEM_PROCESS (mean (SD))	-0.17 (0.05)	-0.17 (0.06)	-0.16 (0.05)	0.032
GOBP_POSITIVE_REGULATION_OF_UBIQUITIN_DEPENDENT_PROTEIN_CATABOLIC_PROCESS (mean (SD))	-0.09 (0.13)	-0.12 (0.11)	-0.09 (0.12)	0.032
GOBP_PROTEIN_LOCALIZATION_TO_CHROMOSOME (mean (SD))	-0.05 (0.16)	-0.05 (0.16)	-0.10 (0.18)	0.032
GOBP_REGULATION_OF_NUCLEOTIDE_BINDING_OLIGOMERIZATION_DOMAIN_CONTAINING_SIGNALING_PATHWAY (mean (SD))	-0.35 (0.22)	-0.40 (0.19)	-0.41 (0.20)	0.032
GOBP_SOMATIC_DIVERSIFICATION_OF_IMMUNE_RECEPTORS (mean (SD))	-0.04 (0.12)	-0.03 (0.11)	-0.07 (0.12)	0.032
GOMF_NUCLEOTIDASE_ACTIVITY (mean (SD))	0.03 (0.25)	-0.03 (0.23)	-0.04 (0.25)	0.032
GOMF_PYROPHOSPHATE_HYDROLYSIS_DRIVEN_PROTON_TRANSMEMBRANE_TRANSPORTER_ACTIVITY (mean (SD))	-0.08 (0.36)	-0.15 (0.35)	-0.02 (0.37)	0.032
KEGG_GLYCEROPHOSPHOLIPID_METABOLISM (mean (SD))	-0.21 (0.10)	-0.23 (0.10)	-0.19 (0.10)	0.032
GOBP_AMINOACYL_TRNA_METABOLISM_INVOLVED_IN_TRANSLATIONAL_FIDELITY (mean (SD))	-0.36 (0.31)	-0.45 (0.27)	-0.43 (0.26)	0.033
GOBP_ANDROGEN_CATABOLIC_PROCESS (mean (SD))	-0.01 (0.38)	-0.02 (0.38)	0.10 (0.39)	0.033
GOBP_APICAL_JUNCTION_ASSEMBLY (mean (SD))	-0.17 (0.12)	-0.16 (0.13)	-0.20 (0.13)	0.033
GOBP_HOMOPHILIC_CELL_ADHESION_VIA_PLASMA_MEMBRANE_ADHESION_MOLECULES (mean (SD))	-0.03 (0.10)	-0.06 (0.09)	-0.04 (0.09)	0.033
GOBP_IMMUNE_EFFECTOR_PROCESS (mean (SD))	-0.26 (0.06)	-0.26 (0.07)	-0.28 (0.06)	0.033
GOBP_NEGATIVE_REGULATION_OF_AMINE_TRANSPORT (mean (SD))	-0.34 (0.17)	-0.37 (0.16)	-0.31 (0.15)	0.033
GOBP_NEGATIVE_REGULATION_OF_CELL_GROWTH_INVOLVED_IN_CARDIAC_MUSCLE_CELL_DEVELOPMENT (mean (SD))	-0.11 (0.28)	-0.08 (0.28)	-0.02 (0.30)	0.033
GOBP_NEGATIVE_REGULATION_OF_NEURON_PROJECTION_REGENERATION (mean (SD))	-0.04 (0.27)	-0.09 (0.24)	0.00 (0.26)	0.033
GOBP_NEGATIVE_REGULATION_OF_TELOMERE_MAINTENANCE (mean (SD))	-0.10 (0.19)	-0.13 (0.18)	-0.16 (0.19)	0.033
GOBP_OVULATION_FROM_OVARIAN_FOLLICLE (mean (SD))	0.03 (0.31)	-0.01 (0.32)	-0.07 (0.32)	0.033
GOBP_POLYKETIDE_METABOLIC_PROCESS (mean (SD))	-0.02 (0.34)	0.05 (0.31)	-0.06 (0.37)	0.033
GOBP_POSITIVE_REGULATION_OF_CELL_CYCLE_CHECKPOINT (mean (SD))	0.02 (0.32)	0.01 (0.33)	-0.08 (0.33)	0.033
GOBP_PROTEIN_K63_LINKED_DEUBIQUITINATION (mean (SD))	-0.04 (0.24)	0.00 (0.21)	-0.08 (0.23)	0.033
GOBP_REGULATION_OF_CELL_CYCLE (mean (SD))	-0.11 (0.07)	-0.10 (0.07)	-0.13 (0.07)	0.033
GOBP_REGULATION_OF_GLOMERULUS_DEVELOPMENT (mean (SD))	-0.11 (0.34)	-0.18 (0.33)	-0.21 (0.30)	0.033
GOBP_REGULATION_OF_NUCLEAR_DIVISION (mean (SD))	-0.06 (0.08)	-0.06 (0.09)	-0.08 (0.09)	0.033
GOBP_RESPONSE_TO_BACTERIUM (mean (SD))	-0.18 (0.06)	-0.17 (0.07)	-0.20 (0.08)	0.033
GOBP_TRANSCRIPTION_INITIATION_FROM_RNA_POLYMERASE_I_PROMOTER (mean (SD))	-0.18 (0.22)	-0.13 (0.20)	-0.19 (0.22)	0.033
GOBP_TRANSLESION_SYNTHESIS (mean (SD))	0.00 (0.22)	0.03 (0.22)	-0.05 (0.25)	0.033
GOMF_AMINOACYL_TRNA_EDITING_ACTIVITY (mean (SD))	-0.36 (0.31)	-0.45 (0.27)	-0.43 (0.26)	0.033
GOMF_CATION_TRANSMEMBRANE_TRANSPORTER_ACTIVITY (mean (SD))	-0.06 (0.13)	-0.09 (0.13)	-0.05 (0.13)	0.033
GOMF_P_TYPE_POTASSIUM_TRANSMEMBRANE_TRANSPORTER_ACTIVITY (mean (SD))	-0.10 (0.26)	-0.14 (0.27)	-0.05 (0.28)	0.033
GOMF_RAGE_RECEPTOR_BINDING (mean (SD))	0.04 (0.38)	0.02 (0.39)	-0.08 (0.35)	0.033
GOMF_THIOESTERASE_BINDING (mean (SD))	-0.02 (0.25)	-0.02 (0.27)	0.06 (0.26)	0.033
KEGG_ALLOGRAFT_REJECTION (mean (SD))	-0.25 (0.21)	-0.28 (0.17)	-0.31 (0.15)	0.033
GOBP_AMINE_TRANSPORT (mean (SD))	-0.14 (0.15)	-0.16 (0.14)	-0.11 (0.14)	0.034
GOBP_CALCIUM_ION_EXPORT (mean (SD))	-0.15 (0.36)	-0.21 (0.34)	-0.08 (0.35)	0.034
GOBP_ENDOTHELIAL_CELL_MATRIX_ADHESION (mean (SD))	-0.11 (0.30)	-0.13 (0.30)	-0.21 (0.30)	0.034
GOBP_IMMUNE_RESPONSE_REGULATING_SIGNALING_PATHWAY (mean (SD))	-0.27 (0.07)	-0.27 (0.08)	-0.29 (0.09)	0.034
GOBP_LIPOPROTEIN_LOCALIZATION (mean (SD))	-0.08 (0.19)	-0.02 (0.18)	-0.04 (0.19)	0.034
GOBP_POSITIVE_REGULATION_OF_EPITHELIAL_CELL_PROLIFERATION_INVOLVED_IN_WOUND_HEALING (mean (SD))	0.02 (0.31)	0.01 (0.31)	-0.08 (0.32)	0.034
GOBP_POSITIVE_REGULATION_OF_TRANSCRIPTION_FROM_RNA_POLYMERASE_II_PROMOTER_IN_RESPONSE_TO_HYPOXIA (mean (SD))	0.03 (0.40)	0.03 (0.43)	-0.10 (0.44)	0.034
GOBP_REGULATION_OF_CAVEOLIN_MEDIATED_ENDOCYTOSIS (mean (SD))	0.03 (0.33)	-0.06 (0.31)	0.03 (0.33)	0.034
GOBP_REGULATION_OF_DNA_TEMPLATED_TRANSCRIPTION_INITIATION (mean (SD))	-0.09 (0.13)	-0.09 (0.12)	-0.13 (0.14)	0.034
GOBP_REGULATION_OF_NUCLEAR_CELL_CYCLE_DNA_REPLICATION (mean (SD))	0.00 (0.24)	0.02 (0.24)	-0.06 (0.23)	0.034
GOBP_UV_PROTECTION (mean (SD))	0.01 (0.25)	0.00 (0.28)	-0.07 (0.25)	0.034
GOCC_BETA_CATENIN_TCF_COMPLEX (mean (SD))	0.02 (0.25)	-0.01 (0.25)	-0.06 (0.25)	0.034
GOCC_INTEGRAL_COMPONENT_OF_SYNAPTIC_VESICLE_MEMBRANE (mean (SD))	0.02 (0.34)	-0.06 (0.33)	0.04 (0.34)	0.034
GOMF_ACETYLCHOLINE_RECEPTOR_ACTIVITY (mean (SD))	-0.16 (0.17)	-0.17 (0.16)	-0.12 (0.18)	0.034
GOMF_LACTATE_TRANSMEMBRANE_TRANSPORTER_ACTIVITY (mean (SD))	-0.23 (0.25)	-0.23 (0.27)	-0.31 (0.27)	0.034
GOBP_CELLULAR_RESPONSE_TO_IONIZING_RADIATION (mean (SD))	-0.04 (0.13)	-0.03 (0.16)	-0.08 (0.16)	0.035
GOBP_ERYTHROCYTE_MATURATION (mean (SD))	-0.08 (0.23)	-0.10 (0.26)	-0.02 (0.25)	0.035
GOBP_HISTONE_MODIFICATION (mean (SD))	-0.07 (0.09)	-0.06 (0.09)	-0.09 (0.10)	0.035
GOBP_MRNA_CATABOLIC_PROCESS (mean (SD))	-0.16 (0.11)	-0.16 (0.11)	-0.19 (0.11)	0.035
GOBP_NEGATIVE_REGULATION_OF_FATTY_ACID_BETA_OXIDATION (mean (SD))	0.05 (0.38)	-0.05 (0.34)	0.05 (0.37)	0.035
GOBP_NEGATIVE_REGULATION_OF_MUSCLE_ADAPTATION (mean (SD))	0.05 (0.26)	0.00 (0.26)	-0.03 (0.27)	0.035
GOBP_OLFACTORY_BULB_INTERNEURON_DEVELOPMENT (mean (SD))	0.04 (0.42)	-0.06 (0.39)	0.06 (0.37)	0.035
GOBP_POSITIVE_REGULATION_OF_ANION_TRANSPORT (mean (SD))	-0.17 (0.14)	-0.16 (0.13)	-0.13 (0.14)	0.035
GOBP_PURKINJE_MYOCYTE_TO_VENTRICULAR_CARDIAC_MUSCLE_CELL_SIGNALING (mean (SD))	0.05 (0.32)	-0.05 (0.32)	0.01 (0.33)	0.035
GOBP_REGULATION_OF_CARDIAC_MUSCLE_CONTRACTION_BY_CALCIUM_ION_SIGNALING (mean (SD))	-0.07 (0.30)	-0.10 (0.30)	0.00 (0.31)	0.035
GOBP_REGULATION_OF_SMOOTHENED_SIGNALING_PATHWAY_INVOLVED_IN_DORSAL_VENTRAL_NEURAL_TUBE_PATTERNING (mean (SD))	-0.09 (0.28)	-0.17 (0.30)	-0.09 (0.29)	0.035
GOBP_RNA_CATABOLIC_PROCESS (mean (SD))	-0.13 (0.11)	-0.14 (0.11)	-0.17 (0.11)	0.035
GOBP_SYNAPTIC_SIGNALING (mean (SD))	-0.11 (0.16)	-0.14 (0.15)	-0.09 (0.15)	0.035
GOCC_INTRINSIC_COMPONENT_OF_PRESYNAPTIC_MEMBRANE (mean (SD))	-0.11 (0.21)	-0.15 (0.19)	-0.08 (0.21)	0.035
GOCC_MHC_CLASS_II_PROTEIN_COMPLEX (mean (SD))	-0.30 (0.43)	-0.25 (0.43)	-0.39 (0.42)	0.035
GOCC_TRANSCRIPTION_REPRESSOR_COMPLEX (mean (SD))	-0.03 (0.14)	-0.01 (0.14)	-0.06 (0.15)	0.035
GOMF_EXCITATORY_EXTRACELLULAR_LIGAND_GATED_ION_CHANNEL_ACTIVITY (mean (SD))	-0.10 (0.18)	-0.11 (0.19)	-0.05 (0.16)	0.035
KEGG_AMYOTROPHIC_LATERAL_SCLEROSIS_ALS (mean (SD))	-0.16 (0.18)	-0.21 (0.16)	-0.19 (0.15)	0.035
KEGG_CYTOSOLIC_DNA_SENSING_PATHWAY (mean (SD))	-0.15 (0.12)	-0.13 (0.13)	-0.17 (0.14)	0.035
GOBP_ANTIGEN_PROCESSING_AND_PRESENTATION_OF_LIPID_ANTIGEN_VIA_MHC_CLASS_IB (mean (SD))	0.00 (0.28)	-0.04 (0.28)	0.05 (0.30)	0.036
GOBP_CELLULAR_RESPONSE_TO_CAFFEINE (mean (SD))	-0.01 (0.29)	-0.03 (0.30)	0.06 (0.29)	0.036
GOBP_HEMATOPOIETIC_PROGENITOR_CELL_DIFFERENTIATION (mean (SD))	-0.03 (0.13)	-0.02 (0.13)	-0.06 (0.13)	0.036
GOBP_INFLAMMATORY_RESPONSE (mean (SD))	-0.15 (0.06)	-0.14 (0.07)	-0.16 (0.08)	0.036
GOBP_NEGATIVE_REGULATION_OF_AXON_EXTENSION_INVOLVED_IN_AXON_GUIDANCE (mean (SD))	-0.07 (0.18)	-0.13 (0.17)	-0.10 (0.17)	0.036
GOBP_PHAGOLYSOSOME_ASSEMBLY (mean (SD))	0.04 (0.28)	-0.01 (0.28)	-0.04 (0.26)	0.036
GOBP_POSITIVE_REGULATION_OF_B_CELL_PROLIFERATION (mean (SD))	-0.05 (0.16)	-0.03 (0.16)	-0.08 (0.15)	0.036
GOBP_POSITIVE_REGULATION_OF_PROGRAMMED_NECROTIC_CELL_DEATH (mean (SD))	-0.12 (0.32)	-0.12 (0.32)	-0.21 (0.31)	0.036
GOBP_REGULATION_OF_BLOOD_CIRCULATION (mean (SD))	-0.07 (0.12)	-0.09 (0.12)	-0.05 (0.12)	0.036
GOBP_REGULATION_OF_SYNAPTIC_PLASTICITY (mean (SD))	-0.12 (0.19)	-0.16 (0.18)	-0.10 (0.19)	0.036
GOCC_BASAL_DENDRITE (mean (SD))	0.04 (0.40)	-0.06 (0.40)	0.06 (0.42)	0.036
GOCC_CILIARY_TRANSITION_FIBER (mean (SD))	-0.04 (0.32)	-0.01 (0.32)	0.06 (0.31)	0.036
GOMF_1_PHOSPHATIDYLINOSITOL_4_PHOSPHATE_5_KINASE_ACTIVITY (mean (SD))	-0.06 (0.27)	-0.14 (0.31)	-0.08 (0.28)	0.036
GOMF_ACYLGLYCEROL_O_ACYLTRANSFERASE_ACTIVITY (mean (SD))	-0.39 (0.11)	-0.42 (0.11)	-0.39 (0.13)	0.036
GOMF_COBALAMIN_BINDING (mean (SD))	0.00 (0.31)	0.02 (0.31)	-0.08 (0.35)	0.036
GOMF_HISTONE_H3_METHYL_LYSINE_4_DEMETHYLASE_ACTIVITY (mean (SD))	0.01 (0.45)	0.03 (0.41)	-0.10 (0.42)	0.036
GOMF_MITOGEN_ACTIVATED_PROTEIN_KINASE_BINDING (mean (SD))	-0.04 (0.17)	-0.02 (0.17)	-0.08 (0.18)	0.036
GOMF_TRANSFERRIN_RECEPTOR_BINDING (mean (SD))	0.01 (0.28)	0.03 (0.30)	-0.07 (0.31)	0.036
GOBP_AMINOGLYCOSIDE_ANTIBIOTIC_METABOLIC_PROCESS (mean (SD))	-0.03 (0.31)	0.05 (0.28)	-0.05 (0.33)	0.037
GOBP_AXIS_SPECIFICATION (mean (SD))	-0.04 (0.13)	-0.04 (0.12)	-0.08 (0.12)	0.037
GOBP_DOPAMINE_TRANSPORT (mean (SD))	-0.16 (0.16)	-0.18 (0.16)	-0.13 (0.15)	0.037
GOBP_INTRACELLULAR_RECEPTOR_SIGNALING_PATHWAY (mean (SD))	-0.12 (0.08)	-0.13 (0.10)	-0.15 (0.10)	0.037
GOBP_LEUKOCYTE_MEDIATED_IMMUNITY (mean (SD))	-0.34 (0.06)	-0.33 (0.06)	-0.35 (0.06)	0.037
GOBP_METAL_ION_EXPORT (mean (SD))	-0.07 (0.19)	-0.09 (0.20)	-0.03 (0.19)	0.037
GOBP_NEGATIVE_REGULATION_OF_INNATE_IMMUNE_RESPONSE (mean (SD))	-0.41 (0.15)	-0.38 (0.15)	-0.42 (0.13)	0.037
GOBP_POSITIVE_REGULATION_OF_INTERFERON_GAMMA_PRODUCTION (mean (SD))	-0.26 (0.10)	-0.26 (0.12)	-0.29 (0.12)	0.037
GOBP_POSITIVE_REGULATION_OF_NATURAL_KILLER_CELL_DIFFERENTIATION (mean (SD))	0.02 (0.28)	0.02 (0.27)	-0.06 (0.30)	0.037
GOBP_REGULATION_OF_CARDIAC_MUSCLE_CELL_ACTION_POTENTIAL (mean (SD))	-0.02 (0.22)	-0.06 (0.23)	0.01 (0.22)	0.037
GOBP_REGULATION_OF_DNA_BINDING_TRANSCRIPTION_FACTOR_ACTIVITY (mean (SD))	-0.19 (0.06)	-0.18 (0.07)	-0.20 (0.08)	0.037
GOBP_REGULATION_OF_LAMELLIPODIUM_MORPHOGENESIS (mean (SD))	0.01 (0.28)	0.02 (0.29)	-0.07 (0.30)	0.037
GOBP_RESPONSE_TO_MOLECULE_OF_BACTERIAL_ORIGIN (mean (SD))	-0.18 (0.08)	-0.18 (0.09)	-0.21 (0.09)	0.037
GOMF_2_ACYLGLYCEROL_3_PHOSPHATE_O_ACYLTRANSFERASE_ACTIVITY (mean (SD))	-0.47 (0.18)	-0.53 (0.18)	-0.49 (0.20)	0.037
GOMF_ARACHIDONATE_COA_LIGASE_ACTIVITY (mean (SD))	-0.04 (0.21)	-0.07 (0.24)	-0.12 (0.22)	0.037
GOMF_FLAP_ENDONUCLEASE_ACTIVITY (mean (SD))	0.02 (0.38)	0.02 (0.36)	-0.09 (0.39)	0.037
GOMF_PROTEASE_BINDING (mean (SD))	-0.19 (0.10)	-0.20 (0.10)	-0.22 (0.09)	0.037
GOMF_RNA_POLYMERASE_II_SPECIFIC_DNA_BINDING_TRANSCRIPTION_FACTOR_BINDING (mean (SD))	-0.07 (0.10)	-0.07 (0.11)	-0.10 (0.10)	0.037
GOBP_ACTIN_MEDIATED_CELL_CONTRACTION (mean (SD))	-0.02 (0.14)	-0.04 (0.14)	0.00 (0.14)	0.038
GOBP_BENZENE_CONTAINING_COMPOUND_METABOLIC_PROCESS (mean (SD))	-0.05 (0.18)	-0.05 (0.19)	0.00 (0.18)	0.038
GOBP_CELLULAR_PIGMENTATION (mean (SD))	-0.01 (0.19)	-0.06 (0.20)	-0.04 (0.18)	0.038
GOBP_DOSAGE_COMPENSATION (mean (SD))	-0.06 (0.30)	-0.05 (0.29)	-0.14 (0.30)	0.038
GOBP_HIPPOCAMPUS_DEVELOPMENT (mean (SD))	-0.05 (0.12)	-0.07 (0.14)	-0.03 (0.12)	0.038
GOBP_MICTURITION (mean (SD))	0.00 (0.36)	-0.02 (0.36)	0.09 (0.34)	0.038
GOBP_OBSERVATIONAL_LEARNING (mean (SD))	-0.18 (0.27)	-0.26 (0.26)	-0.23 (0.29)	0.038
GOBP_POSITIVE_REGULATION_OF_HISTONE_H3_K9_METHYLATION (mean (SD))	-0.09 (0.27)	-0.09 (0.27)	-0.17 (0.28)	0.038
GOBP_REGULATION_OF_GLUTAMATE_SECRETION (mean (SD))	-0.22 (0.22)	-0.25 (0.20)	-0.18 (0.22)	0.038
GOBP_REGULATION_OF_HEART_RATE (mean (SD))	-0.10 (0.16)	-0.13 (0.16)	-0.07 (0.15)	0.038
GOBP_REGULATION_OF_MRNA_PROCESSING (mean (SD))	-0.10 (0.12)	-0.10 (0.15)	-0.14 (0.15)	0.038
GOBP_STRIATED_MUSCLE_CONTRACTION (mean (SD))	-0.08 (0.13)	-0.10 (0.13)	-0.05 (0.13)	0.038
GOMF_ATPASE_COUPLED_TRANSMEMBRANE_TRANSPORTER_ACTIVITY (mean (SD))	-0.21 (0.12)	-0.24 (0.11)	-0.21 (0.11)	0.038
GOBP_ACTIVATION_OF_IMMUNE_RESPONSE (mean (SD))	-0.23 (0.06)	-0.22 (0.07)	-0.24 (0.08)	0.039
GOBP_COCHLEA_MORPHOGENESIS (mean (SD))	0.01 (0.21)	0.02 (0.18)	-0.04 (0.21)	0.039
GOBP_HISTONE_H3_K27_DEMETHYLATION (mean (SD))	-0.01 (0.51)	-0.07 (0.51)	0.11 (0.52)	0.039
GOBP_IMMUNOLOGICAL_MEMORY_FORMATION_PROCESS (mean (SD))	0.02 (0.24)	-0.01 (0.26)	-0.06 (0.23)	0.039
GOBP_INSULIN_LIKE_GROWTH_FACTOR_RECEPTOR_SIGNALING_PATHWAY (mean (SD))	0.00 (0.17)	-0.05 (0.17)	-0.03 (0.16)	0.039
GOBP_MEMBRANE_REPOLARIZATION_DURING_CARDIAC_MUSCLE_CELL_ACTION_POTENTIAL (mean (SD))	-0.07 (0.20)	-0.10 (0.20)	-0.03 (0.19)	0.039
GOBP_MITOCHONDRIAL_PROTON_TRANSPORTING_ATP_SYNTHASE_COMPLEX_ASSEMBLY (mean (SD))	0.03 (0.39)	0.00 (0.33)	-0.08 (0.34)	0.039
GOBP_NEGATIVE_REGULATION_OF_FILOPODIUM_ASSEMBLY (mean (SD))	0.07 (0.40)	-0.02 (0.41)	-0.05 (0.42)	0.039
GOBP_POSITIVE_REGULATION_OF_DNA_TEMPLATED_TRANSCRIPTION_ELONGATION (mean (SD))	0.00 (0.25)	0.02 (0.23)	-0.06 (0.26)	0.039
GOBP_POSITIVE_REGULATION_OF_EXCITATORY_POSTSYNAPTIC_POTENTIAL (mean (SD))	-0.12 (0.22)	-0.16 (0.24)	-0.09 (0.23)	0.039
GOBP_POSITIVE_REGULATION_OF_MUSCLE_CELL_DIFFERENTIATION (mean (SD))	-0.03 (0.12)	-0.07 (0.12)	-0.04 (0.12)	0.039
GOBP_PROTEIN_LOCALIZATION_TO_CELL_JUNCTION (mean (SD))	-0.07 (0.15)	-0.11 (0.16)	-0.09 (0.15)	0.039
GOBP_REGULATION_OF_DNA_DAMAGE_RESPONSE_SIGNAL_TRANSDUCTION_BY_P53_CLASS_MEDIATOR_RESULTING_IN_TRANSCRIPTION_OF_P21_CLASS_MEDIATOR (mean (SD))	0.00 (0.39)	0.06 (0.40)	-0.07 (0.40)	0.039
GOBP_REGULATION_OF_LOW_DENSITY_LIPOPROTEIN_PARTICLE_CLEARANCE (mean (SD))	-0.04 (0.19)	-0.03 (0.22)	-0.09 (0.20)	0.039
GOBP_REGULATION_OF_MYOBLAST_FUSION (mean (SD))	-0.25 (0.20)	-0.24 (0.23)	-0.30 (0.21)	0.039
GOBP_REGULATION_OF_RESPONSE_TO_CYTOKINE_STIMULUS (mean (SD))	-0.13 (0.09)	-0.11 (0.11)	-0.15 (0.11)	0.039
GOBP_REGULATION_OF_TRANSLATION_INITIATION_IN_RESPONSE_TO_ENDOPLASMIC_RETICULUM_STRESS (mean (SD))	0.02 (0.32)	0.02 (0.32)	-0.07 (0.31)	0.039
GOBP_SUBSTRATE_DEPENDENT_CELL_MIGRATION (mean (SD))	-0.09 (0.21)	-0.04 (0.20)	-0.11 (0.18)	0.039
GOBP_TERMINATION_OF_RNA_POLYMERASE_II_TRANSCRIPTION (mean (SD))	-0.15 (0.28)	-0.09 (0.26)	-0.17 (0.28)	0.039
GOCC_L_TYPE_VOLTAGE_GATED_CALCIUM_CHANNEL_COMPLEX (mean (SD))	-0.09 (0.30)	-0.13 (0.28)	-0.03 (0.31)	0.039
GOCC_PRESYNAPTIC_MEMBRANE (mean (SD))	-0.07 (0.21)	-0.11 (0.19)	-0.05 (0.20)	0.039
GOMF_BASAL_TRANSCRIPTION_MACHINERY_BINDING (mean (SD))	-0.03 (0.14)	-0.04 (0.14)	-0.08 (0.13)	0.039
GOMF_HISTONE_H3_TRI_DI_METHYL_LYSINE_27_DEMETHYLASE_ACTIVITY (mean (SD))	-0.01 (0.51)	-0.07 (0.51)	0.11 (0.52)	0.039
GOMF_INTERLEUKIN_6_RECEPTOR_BINDING (mean (SD))	0.03 (0.30)	-0.03 (0.30)	-0.06 (0.33)	0.039
GOMF_SPHINGOSINE_1_PHOSPHATE_RECEPTOR_ACTIVITY (mean (SD))	0.05 (0.37)	0.01 (0.37)	-0.07 (0.36)	0.039
KEGG_ARACHIDONIC_ACID_METABOLISM (mean (SD))	-0.09 (0.12)	-0.11 (0.11)	-0.08 (0.12)	0.039
KEGG_SMALL_CELL_LUNG_CANCER (mean (SD))	-0.08 (0.14)	-0.08 (0.14)	-0.12 (0.14)	0.039
GOBP_CALCIUM_ION_REGULATED_EXOCYTOSIS_OF_NEUROTRANSMITTER (mean (SD))	-0.13 (0.31)	-0.19 (0.32)	-0.08 (0.34)	0.04
GOBP_ESTABLISHMENT_OR_MAINTENANCE_OF_TRANSMEMBRANE_ELECTROCHEMICAL_GRADIENT (mean (SD))	0.00 (0.27)	-0.03 (0.28)	0.06 (0.29)	0.04
GOBP_INTERFERON_GAMMA_MEDIATED_SIGNALING_PATHWAY (mean (SD))	0.00 (0.21)	0.03 (0.22)	-0.04 (0.21)	0.04
GOBP_NEGATIVE_REGULATION_OF_AXON_EXTENSION (mean (SD))	-0.04 (0.18)	-0.09 (0.17)	-0.04 (0.17)	0.04
GOBP_NEGATIVE_REGULATION_OF_SYNCYTIUM_FORMATION_BY_PLASMA_MEMBRANE_FUSION (mean (SD))	0.00 (0.35)	0.05 (0.39)	-0.08 (0.40)	0.04
GOBP_POSITIVE_REGULATION_OF_INTRACELLULAR_LIPID_TRANSPORT (mean (SD))	0.03 (0.38)	0.04 (0.41)	-0.08 (0.40)	0.04
GOBP_PROTEIN_LOCALIZATION_TO_BASOLATERAL_PLASMA_MEMBRANE (mean (SD))	0.06 (0.27)	-0.03 (0.30)	0.00 (0.29)	0.04
GOBP_REGULATION_OF_FAT_CELL_DIFFERENTIATION (mean (SD))	-0.09 (0.11)	-0.09 (0.12)	-0.13 (0.13)	0.04
GOBP_REGULATION_OF_NERVOUS_SYSTEM_PROCESS (mean (SD))	-0.12 (0.15)	-0.15 (0.14)	-0.10 (0.14)	0.04
GOBP_RESPONSE_TO_INSULIN (mean (SD))	-0.03 (0.10)	-0.04 (0.10)	-0.06 (0.09)	0.04
GOBP_T_CELL_MIGRATION (mean (SD))	-0.17 (0.10)	-0.17 (0.12)	-0.20 (0.12)	0.04
GOBP_TOR_SIGNALING (mean (SD))	-0.02 (0.13)	-0.04 (0.11)	-0.06 (0.12)	0.04
GOCC_AXON (mean (SD))	-0.06 (0.20)	-0.10 (0.18)	-0.04 (0.19)	0.04
GOCC_DERLIN_1_RETROTRANSLOCATION_COMPLEX (mean (SD))	0.01 (0.33)	0.01 (0.35)	-0.09 (0.34)	0.04
GOCC_FEMALE_PRONUCLEUS (mean (SD))	-0.02 (0.34)	0.04 (0.32)	-0.07 (0.33)	0.04
GOMF_CYCLIN_BINDING (mean (SD))	-0.01 (0.18)	-0.03 (0.17)	-0.07 (0.18)	0.04
GOMF_DNA_REPLICATION_ORIGIN_BINDING (mean (SD))	-0.01 (0.27)	0.04 (0.27)	-0.05 (0.28)	0.04
GOBP_CATECHOL_CONTAINING_COMPOUND_BIOSYNTHETIC_PROCESS (mean (SD))	-0.03 (0.18)	-0.07 (0.20)	-0.01 (0.20)	0.041
GOBP_CYTOLYSIS_BY_HOST_OF_SYMBIONT_CELLS (mean (SD))	-0.05 (0.28)	0.01 (0.31)	0.04 (0.32)	0.041
GOBP_INTRACELLULAR_ESTROGEN_RECEPTOR_SIGNALING_PATHWAY (mean (SD))	-0.06 (0.12)	-0.08 (0.15)	-0.10 (0.14)	0.041
GOBP_NEGATIVE_REGULATION_OF_AMINO_ACID_TRANSPORT (mean (SD))	-0.46 (0.16)	-0.49 (0.15)	-0.44 (0.16)	0.041
GOBP_NEGATIVE_REGULATION_OF_RNA_POLYMERASE_II_REGULATORY_REGION_SEQUENCE_SPECIFIC_DNA_BINDING (mean (SD))	-0.01 (0.38)	0.00 (0.39)	0.11 (0.40)	0.041
GOBP_NEGATIVE_REGULATION_OF_T_CELL_MIGRATION (mean (SD))	-0.11 (0.29)	-0.17 (0.27)	-0.18 (0.27)	0.041
GOBP_NEURAL_FOLD_FORMATION (mean (SD))	0.04 (0.31)	-0.04 (0.33)	0.05 (0.32)	0.041
GOBP_POSITIVE_REGULATION_OF_BICELLULAR_TIGHT_JUNCTION_ASSEMBLY (mean (SD))	-0.02 (0.31)	0.05 (0.32)	-0.06 (0.31)	0.041
GOBP_POSITIVE_REGULATION_OF_CELL_ACTIVATION (mean (SD))	-0.13 (0.08)	-0.13 (0.09)	-0.15 (0.09)	0.041
GOBP_POSITIVE_REGULATION_OF_CGMP_MEDIATED_SIGNALING (mean (SD))	-0.02 (0.34)	-0.03 (0.30)	0.07 (0.32)	0.041
GOBP_POSITIVE_REGULATION_OF_MYOBLAST_DIFFERENTIATION (mean (SD))	0.02 (0.18)	-0.03 (0.19)	0.01 (0.18)	0.041
GOBP_POSITIVE_REGULATION_OF_STRIATED_MUSCLE_CONTRACTION (mean (SD))	-0.15 (0.25)	-0.15 (0.26)	-0.08 (0.25)	0.041
GOBP_REGULATION_OF_GLUCOCORTICOID_BIOSYNTHETIC_PROCESS (mean (SD))	0.03 (0.25)	-0.04 (0.25)	0.04 (0.25)	0.041
GOBP_REGULATION_OF_T_CELL_ACTIVATION (mean (SD))	-0.11 (0.06)	-0.10 (0.08)	-0.12 (0.08)	0.041
GOBP_SMOOTHENED_SIGNALING_PATHWAY_INVOLVED_IN_DORSAL_VENTRAL_NEURAL_TUBE_PATTERNING (mean (SD))	-0.07 (0.26)	-0.14 (0.27)	-0.09 (0.27)	0.041
GOCC_EXCITATORY_SYNAPSE (mean (SD))	-0.07 (0.26)	-0.13 (0.24)	-0.06 (0.24)	0.041
GOCC_HIPPOCAMPAL_MOSSY_FIBER_TO_CA3_SYNAPSE (mean (SD))	-0.01 (0.25)	-0.07 (0.24)	0.01 (0.25)	0.041
GOMF_INORGANIC_MOLECULAR_ENTITY_TRANSMEMBRANE_TRANSPORTER_ACTIVITY (mean (SD))	-0.07 (0.12)	-0.10 (0.12)	-0.06 (0.12)	0.041
GOMF_OMEGA_PEPTIDASE_ACTIVITY (mean (SD))	-0.01 (0.17)	0.01 (0.14)	-0.05 (0.16)	0.041
GOBP_AORTA_MORPHOGENESIS (mean (SD))	-0.01 (0.24)	0.03 (0.26)	-0.05 (0.26)	0.042
GOBP_FORMATE_METABOLIC_PROCESS (mean (SD))	-0.19 (0.30)	-0.10 (0.32)	-0.17 (0.28)	0.042
GOBP_INTRINSIC_APOPTOTIC_SIGNALING_PATHWAY_IN_RESPONSE_TO_OSMOTIC_STRESS (mean (SD))	0.02 (0.37)	-0.05 (0.36)	0.07 (0.33)	0.042
GOBP_NEGATIVE_REGULATION_OF_PROTEIN_TARGETING_TO_MEMBRANE (mean (SD))	-0.03 (0.39)	-0.02 (0.38)	0.09 (0.42)	0.042
GOBP_PHOSPHATIDYLINOSITOL_BIOSYNTHETIC_PROCESS (mean (SD))	-0.08 (0.13)	-0.12 (0.12)	-0.10 (0.11)	0.042
GOBP_POSITIVE_REGULATION_OF_EXTRACELLULAR_MATRIX_DISASSEMBLY (mean (SD))	0.05 (0.33)	-0.05 (0.33)	0.00 (0.33)	0.042
GOBP_REGULATION_OF_DNA_DAMAGE_RESPONSE_SIGNAL_TRANSDUCTION_BY_P53_CLASS_MEDIATOR (mean (SD))	-0.02 (0.22)	0.01 (0.27)	-0.07 (0.25)	0.042
GOBP_RESPONSE_TO_AMPHETAMINE (mean (SD))	-0.01 (0.25)	-0.06 (0.24)	0.01 (0.24)	0.042
GOCC_STEREOCILIA_COUPLING_LINK (mean (SD))	-0.02 (0.41)	-0.06 (0.40)	0.08 (0.42)	0.042
GOMF_INTERLEUKIN_1_RECEPTOR_ACTIVITY (mean (SD))	0.04 (0.34)	-0.01 (0.30)	-0.06 (0.31)	0.042
GOMF_POLY_A_SPECIFIC_RIBONUCLEASE_ACTIVITY (mean (SD))	-0.05 (0.31)	-0.07 (0.30)	-0.15 (0.34)	0.042
GOMF_SIRNA_BINDING (mean (SD))	-0.03 (0.27)	0.04 (0.30)	-0.05 (0.28)	0.042
GOBP_BRANCH_ELONGATION_OF_AN_EPITHELIUM (mean (SD))	-0.02 (0.24)	-0.05 (0.23)	-0.10 (0.22)	0.043
GOBP_COLLAGEN_BIOSYNTHETIC_PROCESS (mean (SD))	-0.06 (0.18)	-0.01 (0.19)	-0.01 (0.19)	0.043
GOBP_GRANULOCYTE_COLONY_STIMULATING_FACTOR_PRODUCTION (mean (SD))	-0.36 (0.29)	-0.31 (0.27)	-0.40 (0.24)	0.043
GOBP_HYDROGEN_SULFIDE_METABOLIC_PROCESS (mean (SD))	-0.02 (0.33)	0.03 (0.35)	-0.08 (0.35)	0.043
GOBP_INTEGRIN_ACTIVATION (mean (SD))	0.00 (0.25)	0.04 (0.24)	-0.03 (0.23)	0.043
GOBP_MRNA_PROCESSING (mean (SD))	-0.12 (0.12)	-0.12 (0.13)	-0.16 (0.13)	0.043
GOBP_NEGATIVE_REGULATION_OF_FIBRINOLYSIS (mean (SD))	-0.07 (0.26)	-0.14 (0.27)	-0.07 (0.25)	0.043
GOBP_PHENOL_CONTAINING_COMPOUND_METABOLIC_PROCESS (mean (SD))	-0.06 (0.12)	-0.09 (0.13)	-0.05 (0.12)	0.043
GOBP_PHOSPHATIDYLGLYCEROL_METABOLIC_PROCESS (mean (SD))	-0.08 (0.15)	-0.11 (0.14)	-0.13 (0.14)	0.043
GOBP_POSITIVE_REGULATION_OF_REGULATED_SECRETORY_PATHWAY (mean (SD))	-0.02 (0.20)	-0.07 (0.19)	-0.01 (0.19)	0.043
GOBP_POSTSYNAPSE_ASSEMBLY (mean (SD))	-0.05 (0.21)	-0.11 (0.21)	-0.11 (0.21)	0.043
GOBP_PROTEIN_RETENTION_IN_ER_LUMEN (mean (SD))	0.04 (0.28)	-0.03 (0.29)	-0.04 (0.27)	0.043
GOBP_REGULATION_OF_AMINO_ACID_TRANSPORT (mean (SD))	-0.25 (0.17)	-0.28 (0.16)	-0.22 (0.16)	0.043
GOBP_REGULATION_OF_BICELLULAR_TIGHT_JUNCTION_ASSEMBLY (mean (SD))	-0.29 (0.16)	-0.28 (0.16)	-0.33 (0.16)	0.043
GOBP_REGULATION_OF_CELL_GROWTH_INVOLVED_IN_CARDIAC_MUSCLE_CELL_DEVELOPMENT (mean (SD))	-0.07 (0.24)	-0.07 (0.22)	0.00 (0.25)	0.043
GOBP_REGULATION_OF_DNA_DEPENDENT_DNA_REPLICATION_INITIATION (mean (SD))	0.04 (0.38)	0.02 (0.38)	-0.07 (0.38)	0.043
GOBP_REGULATION_OF_REMOVAL_OF_SUPEROXIDE_RADICALS (mean (SD))	-0.16 (0.28)	-0.09 (0.28)	-0.08 (0.29)	0.043
GOBP_REGULATION_OF_SISTER_CHROMATID_COHESION (mean (SD))	-0.06 (0.25)	-0.02 (0.26)	-0.11 (0.26)	0.043
GOCC_EARLY_ENDOSOME_LUMEN (mean (SD))	-0.16 (0.34)	-0.10 (0.33)	-0.22 (0.37)	0.043
GOCC_SYNAPTIC_MEMBRANE (mean (SD))	-0.07 (0.19)	-0.11 (0.18)	-0.05 (0.18)	0.043
GOMF_CHLORIDE_CHANNEL_REGULATOR_ACTIVITY (mean (SD))	-0.12 (0.21)	-0.11 (0.20)	-0.06 (0.22)	0.043
GOMF_LONG_CHAIN_FATTY_ACID_COA_LIGASE_ACTIVITY (mean (SD))	-0.03 (0.20)	-0.05 (0.22)	-0.10 (0.20)	0.043
GOMF_POLYNUCLEOTIDE_ADENYLYLTRANSFERASE_ACTIVITY (mean (SD))	0.02 (0.41)	-0.02 (0.37)	-0.10 (0.41)	0.043
GOBP_CALCIUM_DEPENDENT_CELL_CELL_ADHESION_VIA_PLASMA_MEMBRANE_CELL_ADHESION_MOLECULES (mean (SD))	0.03 (0.18)	-0.02 (0.17)	-0.01 (0.18)	0.044
GOBP_CELL_AGING (mean (SD))	-0.27 (0.13)	-0.25 (0.13)	-0.29 (0.13)	0.044
GOBP_ESTABLISHMENT_OF_PROTEIN_LOCALIZATION_TO_CHROMATIN (mean (SD))	-0.05 (0.38)	0.05 (0.40)	-0.07 (0.40)	0.044
GOBP_HISTONE_METHYLATION (mean (SD))	-0.10 (0.12)	-0.08 (0.12)	-0.12 (0.14)	0.044
GOBP_MAINTENANCE_OF_PRESYNAPTIC_ACTIVE_ZONE_STRUCTURE (mean (SD))	0.03 (0.44)	-0.05 (0.45)	0.09 (0.44)	0.044
GOBP_NEGATIVE_REGULATION_OF_BIOMINERALIZATION (mean (SD))	-0.14 (0.18)	-0.14 (0.17)	-0.19 (0.16)	0.044
GOBP_NEGATIVE_REGULATION_OF_LYASE_ACTIVITY (mean (SD))	-0.21 (0.19)	-0.22 (0.18)	-0.17 (0.16)	0.044
GOBP_NEURON_PROJECTION_ORGANIZATION (mean (SD))	-0.05 (0.18)	-0.09 (0.17)	-0.03 (0.18)	0.044
GOBP_NODAL_SIGNALING_PATHWAY (mean (SD))	-0.07 (0.18)	-0.12 (0.18)	-0.10 (0.18)	0.044
GOBP_PHOSPHATIDIC_ACID_METABOLIC_PROCESS (mean (SD))	-0.23 (0.11)	-0.23 (0.12)	-0.19 (0.13)	0.044
GOBP_PHOSPHATIDYLSERINE_ACYL_CHAIN_REMODELING (mean (SD))	0.03 (0.28)	-0.05 (0.25)	0.01 (0.25)	0.044
GOBP_POSITIVE_REGULATION_OF_TOOTH_MINERALIZATION (mean (SD))	-0.04 (0.31)	0.03 (0.34)	0.05 (0.30)	0.044
GOBP_POTASSIUM_ION_EXPORT_ACROSS_PLASMA_MEMBRANE (mean (SD))	-0.07 (0.22)	-0.04 (0.23)	0.01 (0.22)	0.044
GOBP_PROTEIN_RETENTION_IN_GOLGI_APPARATUS (mean (SD))	-0.01 (0.37)	-0.04 (0.34)	0.07 (0.34)	0.044
GOBP_SENSORY_PERCEPTION_OF_MECHANICAL_STIMULUS (mean (SD))	-0.10 (0.10)	-0.10 (0.09)	-0.07 (0.08)	0.044
GOCC_PRESYNAPTIC_ENDOCYTIC_ZONE (mean (SD))	0.04 (0.43)	-0.07 (0.42)	0.05 (0.38)	0.044
GOCC_TRANSPORTER_COMPLEX (mean (SD))	-0.08 (0.17)	-0.12 (0.17)	-0.07 (0.17)	0.044
GOMF_BITTER_TASTE_RECEPTOR_ACTIVITY (mean (SD))	-0.59 (0.06)	-0.58 (0.06)	-0.60 (0.06)	0.044
GOMF_IGE_BINDING (mean (SD))	0.02 (0.38)	0.04 (0.37)	-0.08 (0.40)	0.044
GOMF_PEPTIDE_TRANSMEMBRANE_TRANSPORTER_ACTIVITY (mean (SD))	-0.53 (0.14)	-0.53 (0.14)	-0.57 (0.11)	0.044
GOMF_POTASSIUM_PROTON_ANTIPORTER_ACTIVITY (mean (SD))	-0.11 (0.26)	-0.10 (0.24)	-0.03 (0.26)	0.044
GOMF_PROMOTER_SPECIFIC_CHROMATIN_BINDING (mean (SD))	-0.15 (0.12)	-0.14 (0.15)	-0.19 (0.14)	0.044
GOMF_RNA_POLYMERASE_I_TRANSCRIPTION_REGULATORY_REGION_SEQUENCE_SPECIFIC_DNA_BINDING (mean (SD))	-0.22 (0.25)	-0.17 (0.25)	-0.25 (0.25)	0.044
GOMF_TRAIL_BINDING (mean (SD))	-0.03 (0.39)	0.07 (0.39)	-0.05 (0.38)	0.044
GOMF_UBIQUITIN_LIKE_PROTEIN_BINDING (mean (SD))	-0.05 (0.15)	-0.06 (0.15)	-0.10 (0.15)	0.044
GOBP_ACROSOME_ASSEMBLY (mean (SD))	-0.03 (0.25)	0.03 (0.25)	-0.04 (0.24)	0.045
GOBP_CARTILAGE_MORPHOGENESIS (mean (SD))	-0.03 (0.27)	0.05 (0.26)	-0.01 (0.27)	0.045
GOBP_CELLULAR_RESPONSE_TO_ALKALOID (mean (SD))	-0.23 (0.13)	-0.26 (0.11)	-0.23 (0.12)	0.045
GOBP_NEGATIVE_REGULATION_OF_DNA_METABOLIC_PROCESS (mean (SD))	-0.06 (0.13)	-0.07 (0.12)	-0.10 (0.13)	0.045
GOBP_NUCLEIC_ACID_PHOSPHODIESTER_BOND_HYDROLYSIS (mean (SD))	-0.09 (0.08)	-0.09 (0.08)	-0.11 (0.08)	0.045
GOBP_PML_BODY_ORGANIZATION (mean (SD))	-0.04 (0.37)	0.06 (0.38)	0.02 (0.35)	0.045
GOBP_PRESYNAPTIC_ACTIVE_ZONE_ORGANIZATION (mean (SD))	0.02 (0.36)	-0.04 (0.35)	0.08 (0.37)	0.045
GOBP_REGULATION_OF_CELL_ADHESION_MEDIATED_BY_INTEGRIN (mean (SD))	-0.05 (0.19)	-0.02 (0.20)	-0.08 (0.21)	0.045
GOBP_REGULATION_OF_RRNA_PROCESSING (mean (SD))	0.04 (0.29)	0.02 (0.30)	-0.05 (0.30)	0.045
GOBP_REGULATION_OF_T_CELL_MIGRATION (mean (SD))	-0.18 (0.10)	-0.19 (0.12)	-0.21 (0.13)	0.045
GOBP_SEROTONIN_TRANSPORT (mean (SD))	-0.17 (0.17)	-0.19 (0.19)	-0.13 (0.18)	0.045
GOBP_VASCULAR_ENDOTHELIAL_GROWTH_FACTOR_RECEPTOR_2_SIGNALING_PATHWAY (mean (SD))	0.04 (0.33)	-0.03 (0.32)	-0.05 (0.35)	0.045
GOCC_TELOMERASE_HOLOENZYME_COMPLEX (mean (SD))	0.03 (0.25)	0.00 (0.26)	-0.05 (0.23)	0.045
GOMF_TAP_BINDING (mean (SD))	-0.81 (0.05)	-0.81 (0.06)	-0.83 (0.04)	0.045
GOMF_TAP1_BINDING (mean (SD))	-0.81 (0.05)	-0.81 (0.06)	-0.83 (0.04)	0.045
GOBP_DENDRITIC_SPINE_MORPHOGENESIS (mean (SD))	-0.04 (0.22)	-0.08 (0.21)	-0.01 (0.22)	0.046
GOBP_MRNA_3_END_PROCESSING (mean (SD))	-0.07 (0.14)	-0.09 (0.14)	-0.12 (0.15)	0.046
GOBP_NEGATIVE_REGULATION_OF_PROTEIN_ACETYLATION (mean (SD))	-0.02 (0.17)	-0.05 (0.17)	-0.08 (0.17)	0.046
GOBP_POSITIVE_REGULATION_OF_LEUKOCYTE_PROLIFERATION (mean (SD))	-0.13 (0.09)	-0.11 (0.10)	-0.15 (0.10)	0.046
GOBP_PROTEIN_N_LINKED_GLYCOSYLATION (mean (SD))	-0.04 (0.16)	-0.06 (0.17)	-0.09 (0.16)	0.046
GOBP_REGULATION_OF_POTASSIUM_ION_IMPORT (mean (SD))	0.00 (0.27)	-0.02 (0.28)	0.07 (0.28)	0.046
GOBP_REGULATION_OF_STEM_CELL_DIFFERENTIATION (mean (SD))	-0.06 (0.20)	-0.04 (0.21)	-0.11 (0.20)	0.046
GOBP_VENTRICULAR_SEPTUM_DEVELOPMENT (mean (SD))	-0.03 (0.19)	-0.03 (0.19)	-0.08 (0.18)	0.046
GOCC_INTERSTITIAL_MATRIX (mean (SD))	-0.04 (0.27)	0.04 (0.29)	-0.01 (0.26)	0.046
GOMF_CARBOHYDRATE_DERIVATIVE_TRANSMEMBRANE_TRANSPORTER_ACTIVITY (mean (SD))	-0.07 (0.15)	-0.03 (0.13)	-0.06 (0.13)	0.046
GOMF_HIGH_VOLTAGE_GATED_CALCIUM_CHANNEL_ACTIVITY (mean (SD))	-0.06 (0.34)	-0.13 (0.33)	-0.02 (0.34)	0.046
GOMF_SPECTRIN_BINDING (mean (SD))	-0.02 (0.20)	-0.07 (0.20)	-0.02 (0.20)	0.046
GOBP_AMINO_SUGAR_CATABOLIC_PROCESS (mean (SD))	-0.03 (0.22)	0.04 (0.23)	0.00 (0.23)	0.047
GOBP_CELLULAR_RESPONSE_TO_LOW_DENSITY_LIPOPROTEIN_PARTICLE_STIMULUS (mean (SD))	-0.04 (0.24)	-0.01 (0.27)	-0.10 (0.27)	0.047
GOBP_COPPER_ION_TRANSPORT (mean (SD))	0.03 (0.23)	0.00 (0.23)	-0.04 (0.21)	0.047
GOBP_DETECTION_OF_MECHANICAL_STIMULUS (mean (SD))	-0.18 (0.14)	-0.21 (0.12)	-0.16 (0.12)	0.047
GOBP_DNA_METHYLATION (mean (SD))	-0.18 (0.12)	-0.16 (0.13)	-0.20 (0.14)	0.047
GOBP_METANEPHRIC_DISTAL_TUBULE_DEVELOPMENT (mean (SD))	0.05 (0.33)	-0.01 (0.30)	-0.05 (0.32)	0.047
GOBP_NUCLEOSIDE_TRIPHOSPHATE_CATABOLIC_PROCESS (mean (SD))	0.01 (0.24)	0.02 (0.26)	-0.06 (0.23)	0.047
GOBP_POSITIVE_REGULATION_OF_B_CELL_ACTIVATION (mean (SD))	-0.04 (0.12)	-0.03 (0.13)	-0.07 (0.12)	0.047
GOBP_POSITIVE_REGULATION_OF_NON_MOTILE_CILIUM_ASSEMBLY (mean (SD))	-0.01 (0.35)	0.06 (0.34)	-0.05 (0.34)	0.047
GOBP_REGULATION_OF_GROWTH_HORMONE_RECEPTOR_SIGNALING_PATHWAY (mean (SD))	0.01 (0.34)	0.03 (0.37)	-0.08 (0.40)	0.047
GOBP_REGULATION_OF_LYASE_ACTIVITY (mean (SD))	-0.16 (0.17)	-0.18 (0.15)	-0.13 (0.13)	0.047
GOBP_REGULATION_OF_POTASSIUM_ION_EXPORT_ACROSS_PLASMA_MEMBRANE (mean (SD))	-0.02 (0.28)	0.02 (0.29)	0.07 (0.28)	0.047
GOBP_REGULATION_OF_VESICLE_TRANSPORT_ALONG_MICROTUBULE (mean (SD))	-0.01 (0.39)	0.00 (0.37)	0.11 (0.39)	0.047
GOBP_RNA_PHOSPHODIESTER_BOND_HYDROLYSIS (mean (SD))	-0.13 (0.09)	-0.13 (0.11)	-0.16 (0.10)	0.047
GOBP_VENTRAL_SPINAL_CORD_INTERNEURON_DIFFERENTIATION (mean (SD))	-0.03 (0.26)	-0.01 (0.23)	0.05 (0.26)	0.047
GOBP_VESICLE_MEDIATED_TRANSPORT_IN_SYNAPSE (mean (SD))	-0.05 (0.21)	-0.09 (0.20)	-0.02 (0.20)	0.047
GOCC_ACETYLCHOLINE_GATED_CHANNEL_COMPLEX (mean (SD))	-0.22 (0.21)	-0.23 (0.21)	-0.16 (0.20)	0.047
GOCC_PRESPLICEOSOME (mean (SD))	0.04 (0.22)	-0.02 (0.26)	-0.02 (0.25)	0.047
GOMF_DNA_CLAMP_LOADER_ACTIVITY (mean (SD))	-0.07 (0.31)	-0.15 (0.28)	-0.07 (0.28)	0.047
GOMF_NUCLEAR_RECEPTOR_COACTIVATOR_ACTIVITY (mean (SD))	0.01 (0.18)	-0.02 (0.18)	-0.05 (0.17)	0.047
GOMF_OLIGOSACCHARIDE_BINDING (mean (SD))	-0.04 (0.26)	0.04 (0.24)	0.00 (0.24)	0.047
GOMF_THYROID_HORMONE_BINDING (mean (SD))	0.02 (0.34)	-0.04 (0.35)	0.07 (0.30)	0.047
GOMF_VOLTAGE_GATED_CALCIUM_CHANNEL_ACTIVITY_INVOLVED_IN_REGULATION_OF_CYTOSOLIC_CALCIUM_LEVELS (mean (SD))	0.01 (0.43)	-0.07 (0.43)	0.06 (0.43)	0.047
KEGG_APOPTOSIS (mean (SD))	-0.10 (0.12)	-0.11 (0.12)	-0.14 (0.12)	0.047
KEGG_CHRONIC_MYELOID_LEUKEMIA (mean (SD))	-0.03 (0.16)	-0.02 (0.17)	-0.07 (0.15)	0.047
GOBP_INCLUSION_BODY_ASSEMBLY (mean (SD))	-0.39 (0.15)	-0.43 (0.13)	-0.41 (0.12)	0.048
GOBP_METANEPHRIC_NEPHRON_TUBULE_EPITHELIAL_CELL_DIFFERENTIATION (mean (SD))	-0.01 (0.36)	0.07 (0.36)	-0.04 (0.41)	0.048
GOBP_NEGATIVE_REGULATION_OF_PROTEIN_BINDING (mean (SD))	-0.02 (0.10)	-0.05 (0.10)	-0.02 (0.10)	0.048
GOBP_NEGATIVE_REGULATION_OF_PROTEIN_CONTAINING_COMPLEX_DISASSEMBLY (mean (SD))	-0.07 (0.19)	-0.12 (0.16)	-0.11 (0.15)	0.048
GOBP_POSITIVE_REGULATION_OF_NEURON_APOPTOTIC_PROCESS (mean (SD))	-0.13 (0.11)	-0.14 (0.12)	-0.17 (0.12)	0.048
GOBP_POSITIVE_REGULATION_OF_TRANSMISSION_OF_NERVE_IMPULSE (mean (SD))	-0.12 (0.29)	-0.13 (0.29)	-0.04 (0.30)	0.048
GOBP_POSITIVE_REGULATION_OF_TYPE_I_INTERFERON_PRODUCTION (mean (SD))	-0.23 (0.13)	-0.20 (0.17)	-0.25 (0.16)	0.048
GOBP_RESPONSE_TO_BACTERIAL_LIPOPROTEIN (mean (SD))	0.01 (0.37)	0.04 (0.36)	-0.08 (0.37)	0.048
GOCC_INTRINSIC_COMPONENT_OF_VACUOLAR_MEMBRANE (mean (SD))	-0.05 (0.27)	-0.10 (0.28)	-0.12 (0.26)	0.048
GOCC_MICROTUBULE_MINUS_END (mean (SD))	0.03 (0.34)	0.01 (0.40)	-0.08 (0.41)	0.048
GOMF_GUANYLYLTRANSFERASE_ACTIVITY (mean (SD))	-0.05 (0.40)	0.07 (0.42)	0.02 (0.41)	0.048
GOBP_AMELOGENESIS (mean (SD))	-0.14 (0.17)	-0.09 (0.19)	-0.11 (0.19)	0.049
GOBP_CARDIAC_MUSCLE_TISSUE_REGENERATION (mean (SD))	-0.12 (0.28)	-0.07 (0.31)	-0.16 (0.32)	0.049
GOBP_COMMON_PARTNER_SMAD_PROTEIN_PHOSPHORYLATION (mean (SD))	-0.01 (0.39)	0.06 (0.36)	-0.06 (0.38)	0.049
GOBP_HISTONE_THREONINE_PHOSPHORYLATION (mean (SD))	0.02 (0.40)	-0.05 (0.41)	0.08 (0.43)	0.049
GOBP_INTERLEUKIN_4_MEDIATED_SIGNALING_PATHWAY (mean (SD))	0.01 (0.34)	0.02 (0.33)	-0.08 (0.33)	0.049
GOBP_L_PROLINE_BIOSYNTHETIC_PROCESS (mean (SD))	0.01 (0.39)	-0.05 (0.38)	0.08 (0.40)	0.049
GOBP_NEGATIVE_REGULATION_OF_ERAD_PATHWAY (mean (SD))	0.03 (0.40)	0.03 (0.40)	-0.09 (0.42)	0.049
GOBP_NEGATIVE_REGULATION_OF_NUCLEOTIDE_METABOLIC_PROCESS (mean (SD))	-0.06 (0.19)	-0.02 (0.19)	-0.07 (0.21)	0.049
GOBP_NEGATIVE_REGULATION_OF_VASCULAR_ENDOTHELIAL_CELL_PROLIFERATION (mean (SD))	-0.02 (0.21)	0.03 (0.22)	-0.01 (0.21)	0.049
GOBP_PHOSPHATIDYLSERINE_METABOLIC_PROCESS (mean (SD))	-0.06 (0.21)	-0.11 (0.18)	-0.08 (0.18)	0.049
GOBP_PHOTOPERIODISM (mean (SD))	-0.06 (0.14)	-0.04 (0.16)	-0.09 (0.14)	0.049
GOBP_POTASSIUM_ION_IMPORT_ACROSS_PLASMA_MEMBRANE (mean (SD))	-0.05 (0.13)	-0.08 (0.14)	-0.03 (0.14)	0.049
GOBP_SKELETAL_MUSCLE_ORGAN_DEVELOPMENT (mean (SD))	-0.06 (0.10)	-0.06 (0.10)	-0.09 (0.11)	0.049
GOBP_SOMATIC_DIVERSIFICATION_OF_IMMUNOGLOBULINS (mean (SD))	-0.05 (0.13)	-0.04 (0.12)	-0.08 (0.13)	0.049
GOBP_SYNAPTIC_TRANSMISSION_GLUTAMATERGIC (mean (SD))	-0.08 (0.20)	-0.13 (0.19)	-0.07 (0.19)	0.049
GOCC_PROTEIN_COMPLEX_INVOLVED_IN_CELL_ADHESION (mean (SD))	0.00 (0.23)	0.03 (0.22)	-0.05 (0.24)	0.049
GOMF_HISTONE_THREONINE_KINASE_ACTIVITY (mean (SD))	0.02 (0.40)	-0.05 (0.41)	0.08 (0.43)	0.049
GOMF_STRUCTURAL_CONSTITUENT_OF_PRESYNAPTIC_ACTIVE_ZONE (mean (SD))	0.04 (0.45)	-0.06 (0.46)	0.08 (0.46)	0.049
