# Supplementary material for: Identification ferroptosis-related hub genes and diagnostic model in Alzheimer’s disease
Source: Front Mol Neurosci. 2023 Oct 30;16:1280639. doi: 10.3389/fnmol.2023.1280639 (PMC10642492; doi:10.3389/fnmol.2023.1280639)
Supplement: Supplementary file 4 [file Table_2.XLSX]

## Sheet: mir
Table S2 - miRNAs target hub genes
mirnet	mir_id	mir_acc	symbol	embl	entrez	experiment	pmid	mirtarbase	tarbase	mirecords	tissue
mirnet-hsa-60286	hsa-mir-373-5p	MIMAT0000725	KLF2	ENSG00000127528	10365	PAR-CLIP	22012620	1	0	0	Unspecified
mirnet-hsa-73846	hsa-mir-484	MIMAT0002174	SREBF1	ENSG00000072310	6720	CLASH	23622248	1	1	0	Unspecified
mirnet-hsa-73993	hsa-mir-484	MIMAT0002174	KLF2	ENSG00000127528	10365	HITS-CLIP	23824327	1	0	0	Unspecified
mirnet-hsa-77062	hsa-mir-193b-3p	MIMAT0002819	AKR1C2	ENSG00000151632	1646	Luciferase reporter assay//Proteomics//Reporter assay	21512034	1	1	0	Unspecified
mirnet-hsa-79215	hsa-mir-498	MIMAT0002824	DDIT4	ENSG00000168209	54541	PAR-CLIP	23592263	1	0	0	Unspecified
mirnet-hsa-184006	hsa-mir-4286	MIMAT0016916	SREBF1	ENSG00000072310	6720	HITS-CLIP	19536157	1	0	0	Unspecified
mirnet-hsa-271179	hsa-mir-664b-3p	MIMAT0022272	CD44	ENSG00000026508	960	HITS-CLIP	23824327	1	0	0	Unspecified
mirnet-hsa-271276	hsa-mir-664b-3p	MIMAT0022272	FBXW7	ENSG00000109670	55294	PAR-CLIP	21572407	1	0	0	Unspecified
mirnet-hsa-312336	hsa-mir-1910-3p	MIMAT0026917	KLF2	ENSG00000127528	10365	PAR-CLIP	27292025	1	0	0	Unspecified
mirnet-hsa-344272	hsa-mir-6780b-5p	MIMAT0027572	SREBF1	ENSG00000072310	6720	PAR-CLIP	23592263|20371350	1	0	0	Unspecified
mirnet-hsa-392011	hsa-mir-193b-3p	MIMAT0002819	CD44	ENSG00000026508	960	HITS-CLIP	tarbase	0	1	0	Unspecified
mirnet-hsa-392025	hsa-mir-30e-3p	MIMAT0000693	CD44	ENSG00000026508	960	HITS-CLIP	tarbase	0	1	0	Unspecified
mirnet-hsa-412012	hsa-mir-18b-5p	MIMAT0001412	SREBF1	ENSG00000072310	6720	HITS-CLIP	tarbase	0	1	0	Unspecified
mirnet-hsa-473200	hsa-mir-767-5p	MIMAT0003882	FBXW7	ENSG00000109670	55294	HITS-CLIP	tarbase	0	1	0	Unspecified
mirnet-hsa-509351	hsa-mir-30e-3p	MIMAT0000693	DUSP1	ENSG00000120129	1843	HITS-CLIP	tarbase	0	1	0	Unspecified
mirnet-hsa-509363	hsa-mir-373-5p	MIMAT0000725	DUSP1	ENSG00000120129	1843	HITS-CLIP	tarbase	0	1	0	Unspecified
mirnet-hsa-528351	hsa-mir-483-5p	MIMAT0004761	KLF2	ENSG00000127528	10365	Microarrays	tarbase	0	1	0	Unspecified
mirnet-hsa-544787	hsa-mir-320e	MIMAT0015072	BEX1	ENSG00000133169	55859	HITS-CLIP	tarbase	0	1	0	Unspecified
mirnet-hsa-563059	hsa-mir-30e-3p	MIMAT0000693	YAP1	ENSG00000137693	10413	HITS-CLIP, PAR-CLIP	tarbase	0	1	0	Unspecified
mirnet-hsa-563064	hsa-mir-373-5p	MIMAT0000725	YAP1	ENSG00000137693	10413	HITS-CLIP	tarbase	0	1	0	Unspecified
mirnet-hsa-563071	hsa-mir-484	MIMAT0002174	YAP1	ENSG00000137693	10413	HITS-CLIP, PAR-CLIP	tarbase	0	1	0	Unspecified
mirnet-hsa-563073	hsa-mir-498	MIMAT0002824	YAP1	ENSG00000137693	10413	HITS-CLIP	tarbase	0	1	0	Unspecified
mirnet-hsa-563099	hsa-mir-483-5p	MIMAT0004761	YAP1	ENSG00000137693	10413	Microarrays	tarbase	0	1	0	Unspecified
mirnet-hsa-663167	hsa-mir-125a-3p	MIMAT0004602	DDIT4	ENSG00000168209	54541	HITS-CLIP	tarbase	0	1	0	Unspecified
mirnet-hsa-663183	hsa-mir-193b-3p	MIMAT0002819	DDIT4	ENSG00000168209	54541	HITS-CLIP	tarbase	0	1	0	Unspecified
mirnet-hsa-725876	hsa-mir-483-5p	MIMAT0004761	AKR1C3	ENSG00000196139	8644	Microarrays	tarbase	0	1	0	Unspecified
