# Supplementary material for: Identification ferroptosis-related hub genes and diagnostic model in Alzheimer’s disease
Source: Front Mol Neurosci. 2023 Oct 30;16:1280639. doi: 10.3389/fnmol.2023.1280639 (PMC10642492; doi:10.3389/fnmol.2023.1280639)
Supplement: Supplementary file 5 [file Table_3.XLSX]

## Sheet: DGIdb
Table S3- The interactionScore of drugs and genes
gene	drug	sources	QueryScore	InteractionScore	name
AKR1C3	INDOMETHACIN	DTC	0.37	0.53	AKR1C3 - INDOMETHACIN
AKR1C3	TESTOSTERONE	NCI	0.24	0.34	AKR1C3 - TESTOSTERONE
AKR1C3	DAUNORUBICIN	PharmGKB	0.13	0.19	AKR1C3 - DAUNORUBICIN
AKR1C3	DOXORUBICIN	PharmGKB	0.18	0.26	AKR1C3 - DOXORUBICIN
AKR1C3	EXEMESTANE	PharmGKB	0.61	0.88	AKR1C3 - EXEMESTANE
AKR1C3	DOCETAXEL	PharmGKB	0.22	0.16	AKR1C3 - DOCETAXEL
CD44	PROGESTERONE	NCI	0.13	0.62	CD44 - PROGESTERONE
CD44	GENTAMICIN	NCI	0.41	1.96	CD44 - GENTAMICIN
DUSP1	HYDROXYUREA	NCI	0.61	2.94	DUSP1 - HYDROXYUREA
DUSP1	ALBUTEROL	PharmGKB	1.43	6.87	DUSP1 - ALBUTEROL
DUSP1	VASOPRESSIN	NCI	0.54	2.58	DUSP1 - VASOPRESSIN
FBXW7	BELINOSTAT	JAX-CKB	0.66	1.19	FBXW7 - BELINOSTAT
FBXW7	TEMSIROLIMUS	JAX-CKB	0.57	1.03	FBXW7 - TEMSIROLIMUS
FBXW7	SIROLIMUS	JAX-CKB|CIViC	0.38	0.69	FBXW7 - SIROLIMUS
FBXW7	REGORAFENIB	JAX-CKB	0.31	0.55	FBXW7 - REGORAFENIB
FBXW7	DOCETAXEL	JAX-CKB	0.22	0.2	FBXW7 - DOCETAXEL
FBXW7	VORINOSTAT	JAX-CKB	0.19	0.34	FBXW7 - VORINOSTAT
SREBF1	FLUVASTATIN	PharmGKB	0.2	1.47	SREBF1 - FLUVASTATIN
SREBF1	INSULIN	NCI	0.34	2.42	SREBF1 - INSULIN
